# Supplementary material for: A novel variant of social spider optimization using single centroid representation and enhanced mating for data clustering
Source: PeerJ Comput Sci. 2019 Jul 22;5:e201. doi: 10.7717/peerj-cs.201 (PMC7924720; doi:10.7717/peerj-cs.201)
Supplement: Supplemental Information 1 — The raw data used in the experiments. [file peerj-cs-05-201-s001.zip]

Archive with 1,363 entries (1,355 files):
- datasets for peerj/
- datasets for peerj/UCI/
- datasets for peerj/UCI/cancer.docx
- datasets for peerj/UCI/cmc
- datasets for peerj/UCI/glass.pdf
- datasets for peerj/UCI/Iris.pdf
- datasets for peerj/UCI/wine.pdf
- datasets for peerj/patent corpus1/
- datasets for peerj/patent corpus1/C101P7069852.txt
- datasets for peerj/patent corpus1/C101P7104196.txt
- datasets for peerj/patent corpus1/C101P7111550.txt
- datasets for peerj/patent corpus1/C101P7111554.txt
- datasets for peerj/patent corpus1/C101P7121198.txt
- datasets for peerj/patent corpus1/C101P7159511.txt
- datasets for peerj/patent corpus1/C101P7168364.txt
- datasets for peerj/patent corpus1/C101P7171894.txt
- datasets for peerj/patent corpus1/C101P7178456.txt
- datasets for peerj/patent corpus1/C101P7178457.txt
- datasets for peerj/patent corpus1/C101P7185586.txt
- datasets for peerj/patent corpus1/C101P7191703.txt
- datasets for peerj/patent corpus1/C101P7213511.txt
- datasets for peerj/patent corpus1/C101P7011024.txt
- datasets for peerj/patent corpus1/C101P7024994.txt
- datasets for peerj/patent corpus1/C101P7028612.txt
- datasets for peerj/patent corpus1/C101P7055427.txt
- datasets for peerj/patent corpus1/C101P7059243.txt
- datasets for peerj/patent corpus1/C101P7063011.txt
- datasets for peerj/patent corpus1/C101P7063013.txt
- datasets for peerj/patent corpus1/C104P5901649.txt
- datasets for peerj/patent corpus1/C104P5950543.txt
- datasets for peerj/patent corpus1/C104P6038980.txt
- datasets for peerj/patent corpus1/C104P6067910.txt
- datasets for peerj/patent corpus1/C104P6089161.txt
- datasets for peerj/patent corpus1/C104P6123029.txt
- datasets for peerj/patent corpus1/C104P6158353.txt
- datasets for peerj/patent corpus1/C104P6173653.txt
- datasets for peerj/patent corpus1/C104P6220170.txt
- datasets for peerj/patent corpus1/C104P6244188.txt
- datasets for peerj/patent corpus1/C104P6279483.txt
- datasets for peerj/patent corpus1/C104P6352034.txt
- datasets for peerj/patent corpus1/C104P6360668.txt
- datasets for peerj/patent corpus1/C104P6374746.txt
- datasets for peerj/patent corpus1/C104P6382107.txt
- datasets for peerj/patent corpus1/C104P6386114.txt
- datasets for peerj/patent corpus1/C104P6389979.txt
- datasets for peerj/patent corpus1/C104P4922828.txt
- datasets for peerj/patent corpus1/C104P4953469.txt
- datasets for peerj/patent corpus1/C104P4996925.txt
- datasets for peerj/patent corpus1/C104P5154122.txt
- datasets for peerj/patent corpus1/C104P5224425.txt
- datasets for peerj/patent corpus1/C104P5226367.txt
- datasets for peerj/patent corpus1/C104P5245929.txt
- datasets for peerj/patent corpus1/C104P5503082.txt
- datasets for peerj/patent corpus1/C104P5570637.txt
- datasets for peerj/patent corpus1/C104P5655455.txt
- datasets for peerj/patent corpus1/C104P5730059.txt
- datasets for peerj/patent corpus1/C104P5809895.txt
- datasets for peerj/patent corpus1/C104P5836251.txt
- datasets for peerj/patent corpus1/C106P6663699.txt
- datasets for peerj/patent corpus1/C106P6669771.txt
- datasets for peerj/patent corpus1/C106P6692557.txt
- datasets for peerj/patent corpus1/C106P6730147.txt
- datasets for peerj/patent corpus1/C106P6780228.txt
- datasets for peerj/patent corpus1/C106P6793729.txt
- datasets for peerj/patent corpus1/C106P6863717.txt
- datasets for peerj/patent corpus1/C106P6921431.txt
- datasets for peerj/patent corpus1/C106P6946026.txt
- datasets for peerj/patent corpus1/C106P6974498.txt
- datasets for peerj/patent corpus1/C106P5972101.txt
- datasets for peerj/patent corpus1/C106P6074475.txt
- datasets for peerj/patent corpus1/C106P6126737.txt
- datasets for peerj/patent corpus1/C106P6176919.txt
- datasets for peerj/patent corpus1/C106P6428616.txt
- datasets for peerj/patent corpus1/C106P6491745.txt
- datasets for peerj/patent corpus1/C106P6569229.txt
- datasets for peerj/patent corpus1/C106P6596063.txt
- datasets for peerj/patent corpus1/C106P6641649.txt
- datasets for peerj/patent corpus1/C106P6652643.txt
- datasets for peerj/patent corpus1/C110P6085672.txt
- datasets for peerj/patent corpus1/C110P6098553.txt
- datasets for peerj/patent corpus1/C110P6112675.txt
- datasets for peerj/patent corpus1/C110P6125774.txt
- datasets for peerj/patent corpus1/C110P6164220.txt
- datasets for peerj/patent corpus1/C110P6170411.txt
- datasets for peerj/patent corpus1/C110P6186081.txt
- datasets for peerj/patent corpus1/C110P6050203.txt
- datasets for peerj/patent corpus1/C110P6055915.txt
- datasets for peerj/patent corpus1/C110P6055917.txt
- datasets for peerj/patent corpus1/C112P5385107.txt
- datasets for peerj/patent corpus1/C112P5400729.txt
- datasets for peerj/patent corpus1/C112P5415118.txt
- datasets for peerj/patent corpus1/C112P5540167.txt
- datasets for peerj/patent corpus1/C112P5564356.txt
- datasets for peerj/patent corpus1/C112P5596939.txt
- datasets for peerj/patent corpus1/C112P5044289.txt
- datasets for peerj/patent corpus1/C112P5119746.txt
- datasets for peerj/patent corpus1/C112P5123365.txt
- datasets for peerj/patent corpus1/C112P5133273.txt
- datasets for peerj/patent corpus1/C112P5148760.txt
- datasets for peerj/patent corpus1/C112P5161474.txt
- datasets for peerj/patent corpus1/C112P5170733.txt
- datasets for peerj/patent corpus1/C112P5289789.txt
- datasets for peerj/patent corpus1/C112P5370071.txt
- datasets for peerj/patent corpus1/C114P5546886.txt
- datasets for peerj/patent corpus1/C114P5582123.txt
- datasets for peerj/patent corpus1/C114P5666898.txt
- datasets for peerj/patent corpus1/C114P5347944.txt
- datasets for peerj/patent corpus1/C114P5497722.txt
- datasets for peerj/patentcorpus4/
- datasets for peerj/patentcorpus4/C152P7216683.txt
- datasets for peerj/patentcorpus4/C152P7243694.txt
- datasets for peerj/patentcorpus4/C152P7249620.txt
- datasets for peerj/patentcorpus4/C152P7249622.txt
- datasets for peerj/patentcorpus4/C152P6016856.txt
- datasets for peerj/patentcorpus4/C152P6032710.txt
- datasets for peerj/patentcorpus4/C152P6039100.txt
- datasets for peerj/patentcorpus4/C152P6047753.txt
- datasets for peerj/patentcorpus4/C152P6050312.txt
- datasets for peerj/patentcorpus4/C152P6058994.txt
- datasets for peerj/patentcorpus4/C152P6085815.txt
- datasets for peerj/patentcorpus4/C152P6102091.txt
- datasets for peerj/patentcorpus4/C152P6105641.txt
- datasets for peerj/patentcorpus4/C152P6209600.txt
- datasets for peerj/patentcorpus4/C152P6223795.txt
- datasets for peerj/patentcorpus4/C152P6230772.txt
- datasets for peerj/patentcorpus4/C152P6273159.txt
- datasets for peerj/patentcorpus4/C152P6308757.txt
- datasets for peerj/patentcorpus4/C152P6318427.txt
- datasets for peerj/patentcorpus4/C152P6321806.txt
- datasets for peerj/patentcorpus4/C152P6352090.txt
- datasets for peerj/patentcorpus4/C152P6357498.txt
- datasets for peerj/patentcorpus4/C152P6439281.txt
- datasets for peerj/patentcorpus4/C152P6460584.txt
- datasets for peerj/patentcorpus4/C152P6550508.txt
- datasets for peerj/patentcorpus4/C152P6557604.txt
- datasets for peerj/patentcorpus4/C152P6619351.txt
- datasets for peerj/patentcorpus4/C152P6666248.txt
- datasets for peerj/patentcorpus4/C152P6675850.txt
- datasets for peerj/patentcorpus4/C152P6688355.txt
- datasets for peerj/patentcorpus4/C152P6691757.txt
- datasets for peerj/patentcorpus4/C152P6701987.txt
- datasets for peerj/patentcorpus4/C152P6739365.txt
- datasets for peerj/patentcorpus4/C152P6759952.txt
- datasets for peerj/patentcorpus4/C152P6805176.txt
- datasets for peerj/patentcorpus4/C152P6840294.txt
- datasets for peerj/patentcorpus4/C152P6843286.txt
- datasets for peerj/patentcorpus4/C152P6843287.txt
- datasets for peerj/patentcorpus4/C152P6843288.txt
- datasets for peerj/patentcorpus4/C152P6843289.txt
- datasets for peerj/patentcorpus4/C152P6901980.txt
- datasets for peerj/patentcorpus4/C152P6913050.txt
- datasets for peerj/patentcorpus4/C152P6915824.txt
- datasets for peerj/patentcorpus4/C152P6923230.txt
- datasets for peerj/patentcorpus4/C152P6926052.txt
- datasets for peerj/patentcorpus4/C152P6932130.txt
- datasets for peerj/patentcorpus4/C152P6955200.txt
- datasets for peerj/patentcorpus4/C152P6983774.txt
- datasets for peerj/patentcorpus4/C152P6983775.txt
- datasets for peerj/patentcorpus4/C152P6994133.txt
- datasets for peerj/patentcorpus4/C152P7000661.txt
- datasets for peerj/patentcorpus4/C152P7017633.txt
- datasets for peerj/patentcorpus4/C152P7086438.txt
- datasets for peerj/patentcorpus4/C152P7093634.txt
- datasets for peerj/patentcorpus4/C152P7096907.txt
- datasets for peerj/patentcorpus4/C152P7104299.txt
- datasets for peerj/patentcorpus4/C152P7104302.txt
- datasets for peerj/patentcorpus4/C152P7172000.txt
- datasets for peerj/patentcorpus4/C152P7174933.txt
- datasets for peerj/patentcorpus4/C152P7188648.txt
- datasets for peerj/patentcorpus4/C152P7207366.txt
- datasets for peerj/patentcorpus4/C160P6615894.txt
- datasets for peerj/patentcorpus4/C160P6629555.txt
- datasets for peerj/patentcorpus4/C160P6640871.txt
- datasets for peerj/patentcorpus4/C160P6662848.txt
- datasets for peerj/patentcorpus4/C160P6666251.txt
- datasets for peerj/patentcorpus4/C160P6672359.txt
- datasets for peerj/patentcorpus4/C160P6701994.txt
- datasets for peerj/patentcorpus4/C160P6712115.txt
- datasets for peerj/patentcorpus4/C160P6715526.txt
- datasets for peerj/patentcorpus4/C160P6739371.txt
- datasets for peerj/patentcorpus4/C160P6782936.txt
- datasets for peerj/patentcorpus4/C160P6807999.txt
- datasets for peerj/patentcorpus4/C160P6814127.txt
- datasets for peerj/patentcorpus4/C160P6851464.txt
- datasets for peerj/patentcorpus4/C160P6868891.txt
- datasets for peerj/patentcorpus4/C160P6874558.txt
- datasets for peerj/patentcorpus4/C160P6874559.txt
- datasets for peerj/patentcorpus4/C160P6886620.txt
- datasets for peerj/patentcorpus4/C160P6901987.txt
- datasets for peerj/patentcorpus4/C160P6938666.txt
- datasets for peerj/patentcorpus4/C160P6123134.txt
- datasets for peerj/patentcorpus4/C160P6123135.txt
- datasets for peerj/patentcorpus4/C160P6129131.txt
- datasets for peerj/patentcorpus4/C160P6142209.txt
- datasets for peerj/patentcorpus4/C160P6145571.txt
- datasets for peerj/patentcorpus4/C160P6152204.txt
- datasets for peerj/patentcorpus4/C160P6155324.txt
- datasets for peerj/patentcorpus4/C160P6173752.txt
- datasets for peerj/patentcorpus4/C160P6206073.txt
- datasets for peerj/patentcorpus4/C160P6223802.txt
- datasets for peerj/patentcorpus4/C160P6260600.txt
- datasets for peerj/patentcorpus4/C160P6283189.txt
- datasets for peerj/patentcorpus4/C160P6305457.txt
- datasets for peerj/patentcorpus4/C160P6315025.txt
- datasets for peerj/patentcorpus4/C160P6318438.txt
- datasets for peerj/patentcorpus4/C160P6394167.txt
- datasets for peerj/patentcorpus4/C160P6408922.txt
- datasets for peerj/patentcorpus4/C160P6478070.txt
- datasets for peerj/patentcorpus4/C160P6484785.txt
- datasets for peerj/patentcorpus4/C160P6508291.txt
- datasets for peerj/patentcorpus4/C160P6598648.txt
- datasets for peerj/patentcorpus4/C160P6612357.txt
- datasets for peerj/patentcorpus4/C162P6336993.txt
- datasets for peerj/patentcorpus4/C162P6340408.txt
- datasets for peerj/patentcorpus4/C162P6350348.txt
- datasets for peerj/patentcorpus4/C162P6416621.txt
- datasets for peerj/patentcorpus4/C162P6425973.txt
- datasets for peerj/patentcorpus4/C162P6425976.txt
- datasets for peerj/patentcorpus4/C162P6458242.txt
- datasets for peerj/patentcorpus4/C162P6468390.txt
- datasets for peerj/patentcorpus4/C162P6500301.txt
- datasets for peerj/patentcorpus4/C162P6511578.txt
- datasets for peerj/patentcorpus4/C162P6579410.txt
- datasets for peerj/patentcorpus4/C162P6605180.txt
- datasets for peerj/patentcorpus4/C162P6623600.txt
- datasets for peerj/patentcorpus4/C162P6666951.txt
- datasets for peerj/patentcorpus4/C162P6699357.txt
- datasets for peerj/patentcorpus4/C162P6746568.txt
- datasets for peerj/patentcorpus4/C162P6004428.txt
- datasets for peerj/patentcorpus4/C162P6027609.txt
- datasets for peerj/patentcorpus4/C162P6030493.txt
- datasets for peerj/patentcorpus4/C162P6039837.txt
- datasets for peerj/patentcorpus4/C162P6054019.txt
- datasets for peerj/patentcorpus4/C162P6063238.txt
- datasets for peerj/patentcorpus4/C162P6103058.txt
- datasets for peerj/patentcorpus4/C162P6143130.txt
- datasets for peerj/patentcorpus4/C162P6168685.txt
- datasets for peerj/patentcorpus4/C162P6176970.txt
- datasets for peerj/patentcorpus4/C162P6183598.txt
- datasets for peerj/patentcorpus4/C162P6193841.txt
- datasets for peerj/patentcorpus4/C162P6210527.txt
- datasets for peerj/patentcorpus4/C162P6228213.txt
- datasets for peerj/patentcorpus4/C162P6228214.txt
- datasets for peerj/patentcorpus4/C162P6245196.txt
- datasets for peerj/patentcorpus4/C162P6254723.txt
- datasets for peerj/patentcorpus4/C162P6261413.txt
- datasets for peerj/patentcorpus4/C162P6280568.txt
- datasets for peerj/patentcorpus4/C162P6287415.txt
- datasets for peerj/patentcorpus4/C162P6309509.txt
- datasets for peerj/patentcorpus4/C162P6315862.txt
- datasets for peerj/patentcorpus4/C162P6315863.txt
- datasets for peerj/patentcorpus4/C162P6336992.txt
- datasets for peerj/patentcorpus4/C164P6505670.txt
- datasets for peerj/patentcorpus4/C164P6505671.txt
- datasets for peerj/patentcorpus4/C164P6513567.txt
- datasets for peerj/patentcorpus4/C164P6516863.txt
- datasets for peerj/patentcorpus4/C164P6516864.txt
- datasets for peerj/patentcorpus4/C164P6523597.txt
- datasets for peerj/patentcorpus4/C164P6554049.txt
- datasets for peerj/patentcorpus4/C164P6554050.txt
- datasets for peerj/patentcorpus4/C164P6564852.txt
- datasets for peerj/patentcorpus4/C164P6591891.txt
- datasets for peerj/patentcorpus4/C164P6595267.txt
- datasets for peerj/patentcorpus4/C164P6615901.txt
- datasets for peerj/patentcorpus4/C164P6619378.txt
- datasets for peerj/patentcorpus4/C164P6622772.txt
- datasets for peerj/patentcorpus4/C164P6629559.txt
- datasets for peerj/patentcorpus4/C164P6286581.txt
- datasets for peerj/patentcorpus4/C164P6363995.txt
- datasets for peerj/patentcorpus4/C164P6386264.txt
- datasets for peerj/patentcorpus4/C164P6401798.txt
- datasets for peerj/patentcorpus4/C164P6431253.txt
- datasets for peerj/patentcorpus4/C164P6435259.txt
- datasets for peerj/patentcorpus4/C164P6435262.txt
- datasets for peerj/patentcorpus4/C164P6463991.txt
- datasets for peerj/patentcorpus4/C164P6467525.txt
- datasets for peerj/patentcorpus4/C164P6467529.txt
- datasets for peerj/patentcorpus4/C164P6502620.txt
- datasets for peerj/patentcorpus4/C165P6769482.txt
- datasets for peerj/patentcorpus4/C165P6789618.txt
- datasets for peerj/patentcorpus4/C165P6802367.txt
- datasets for peerj/patentcorpus4/C165P6808011.txt
- datasets for peerj/patentcorpus4/C165P6889764.txt
- datasets for peerj/patentcorpus4/C165P6904967.txt
- datasets for peerj/patentcorpus4/C165P6929062.txt
- datasets for peerj/patentcorpus4/C165P6945324.txt
- datasets for peerj/patentcorpus4/C165P6953081.txt
- datasets for peerj/patentcorpus4/C165P6957696.txt
- datasets for peerj/patentcorpus4/C165P6986386.txt
- datasets for peerj/patentcorpus4/C165P6986387.txt
- datasets for peerj/patentcorpus4/C165P6991028.txt
- datasets for peerj/patentcorpus4/C165P6994156.txt
- datasets for peerj/patentcorpus4/C165P6994158.txt
- datasets for peerj/patentcorpus4/C165P7000691.txt
- datasets for peerj/patentcorpus4/C165P6035932.txt
- datasets for peerj/patentcorpus4/C165P6079483.txt
- datasets for peerj/patentcorpus4/C165P6089310.txt
- datasets for peerj/patentcorpus4/C165P6131653.txt
- datasets for peerj/patentcorpus4/C165P6176305.txt
- datasets for peerj/patentcorpus4/C165P6223817.txt
[truncated: 1,063 more entries]
