# Supplementary material for: A novel variant of social spider optimization using single centroid representation and enhanced mating for data clustering
Source: PeerJ Comput Sci. 2019 Jul 22;5:e201. doi: 10.7717/peerj-cs.201 (PMC7924720; doi:10.7717/peerj-cs.201)
Supplement: Supplemental Information 1 — The raw data used in the experiments. [file peerj-cs-05-201-s001.zip › datasets for peerj/UCI/cmc]

24	2	3	3	1	1	2	3	0	1
45	1	3	10	1	1	3	4	0	1
43	2	3	7	1	1	3	4	0	1
42	3	2	9	1	1	3	3	0	1
36	3	3	8	1	1	3	2	0	1
19	4	4	0	1	1	3	3	0	1
38	2	3	6	1	1	3	2	0	1
21	3	3	1	1	0	3	2	0	1
27	2	3	3	1	1	3	4	0	1
45	1	1	8	1	1	2	2	1	1
38	1	3	2	1	0	3	3	1	1
42	1	4	4	1	1	1	3	0	1
44	4	4	1	1	0	1	4	0	1
42	2	4	1	1	0	3	3	0	1
38	3	4	2	1	1	2	3	0	1
26	2	4	0	1	1	4	1	0	1
48	1	1	7	1	1	2	4	0	1
39	2	2	6	1	1	2	4	0	1
37	2	2	8	1	1	2	3	0	1
39	2	1	5	1	1	2	1	1	1
26	3	4	1	1	0	4	1	0	1
24	3	4	0	1	0	3	1	0	1
46	4	4	1	0	1	1	4	0	1
39	4	4	1	1	1	1	4	0	1
48	4	4	5	1	1	1	4	0	1
40	2	4	8	1	1	3	3	0	1
38	4	4	1	1	0	1	4	0	1
29	4	4	0	1	0	1	4	0	1
24	4	4	0	1	0	2	2	0	1
43	1	2	8	1	1	2	4	0	1
31	3	4	2	1	1	1	4	0	1
31	4	4	2	1	1	3	2	0	1
26	2	4	0	1	0	1	2	0	1
33	2	2	2	1	1	3	1	0	1
24	2	3	1	1	1	3	3	0	1
42	1	3	9	1	1	3	2	1	1
43	1	2	8	1	0	3	1	0	1
25	3	3	4	1	1	3	2	0	1
42	2	2	3	1	1	3	4	0	1
28	2	2	1	1	1	2	4	0	1
28	1	1	3	1	1	3	1	0	1
47	2	3	0	1	0	1	3	0	1
48	2	4	2	1	1	1	3	0	1
40	4	4	2	0	1	1	4	0	1
28	2	2	1	1	1	3	2	0	1
25	1	4	1	1	1	2	1	0	1
32	4	4	2	1	1	2	3	0	1
45	4	4	0	1	1	2	4	0	1
26	4	4	1	1	1	1	4	0	1
26	4	4	0	1	0	1	4	0	1
31	4	4	0	1	0	1	4	0	1
49	4	4	7	0	1	2	4	0	1
40	3	4	8	1	1	3	3	0	1
34	4	4	1	0	0	2	3	0	1
36	2	4	5	1	1	2	3	0	1
20	2	2	2	1	1	2	2	1	1
43	4	4	5	1	0	1	4	0	1
37	3	4	7	1	1	2	1	0	1
21	2	3	0	1	1	3	4	0	1
49	4	4	6	1	1	1	2	0	1
42	3	3	10	1	1	3	3	0	1
20	2	3	1	1	1	2	3	0	1
47	1	2	2	1	0	1	3	0	1
22	2	3	1	1	1	2	1	0	1
27	2	4	1	1	0	1	3	0	1
24	2	4	1	1	1	3	1	0	1
44	4	2	8	1	1	3	3	0	1
30	2	3	3	1	1	3	1	0	1
23	3	4	2	1	1	3	4	0	1
25	4	4	1	1	0	3	3	0	1
47	2	3	4	1	1	2	3	0	1
48	2	3	8	1	1	1	4	0	1
29	2	3	1	1	1	1	1	0	1
29	2	3	1	1	1	1	2	0	1
21	3	4	0	1	1	2	3	0	1
21	3	4	1	1	1	2	3	0	1
29	4	4	0	1	0	2	4	0	1
45	3	4	3	1	1	1	4	0	1
33	2	3	2	1	1	3	2	0	1
38	4	4	1	1	0	1	4	0	1
24	4	4	0	0	1	1	4	0	1
49	4	4	6	0	0	1	4	0	1
24	2	4	1	1	0	4	4	0	1
28	4	4	0	0	0	1	4	0	1
30	4	4	2	1	1	1	4	0	1
33	4	4	2	1	1	1	4	0	1
25	4	4	1	1	1	1	3	0	1
35	4	4	3	0	1	1	4	0	1
27	2	4	4	1	1	1	4	0	1
24	2	2	3	1	0	2	1	0	1
25	2	3	0	1	1	2	1	0	1
46	2	4	6	1	1	1	4	0	1
26	2	2	3	1	1	2	1	0	1
38	2	2	1	1	0	3	2	0	1
47	1	2	3	1	1	1	3	0	1
41	1	3	10	1	1	2	3	1	1
41	2	3	1	1	0	2	3	0	1
28	4	4	5	1	1	2	1	0	1
17	2	2	3	1	1	3	1	0	1
27	2	3	5	1	1	2	1	0	1
27	1	2	4	1	1	3	1	1	1
19	2	3	0	1	0	2	2	0	1
27	2	4	3	1	0	3	2	0	1
26	4	3	4	1	1	2	3	0	1
23	2	4	2	1	1	3	3	0	1
40	3	3	3	1	1	3	2	0	1
22	4	4	0	1	1	1	1	0	1
44	3	4	4	1	0	1	3	0	1
29	2	3	2	1	1	3	1	0	1
26	2	3	3	1	1	3	1	0	1
45	4	4	1	1	0	3	3	0	1
32	3	3	7	1	0	2	3	0	1
21	4	4	1	1	1	1	4	0	1
31	2	2	4	1	1	3	3	0	1
21	3	4	0	1	1	1	3	0	1
37	4	4	1	1	1	1	4	0	1
34	4	4	3	0	0	3	3	0	1
44	3	4	1	1	1	1	3	0	1
49	4	3	5	1	1	2	3	0	1
26	2	3	2	1	1	3	3	0	1
38	1	2	1	1	1	2	4	1	1
36	2	3	5	1	1	2	3	0	1
26	3	4	2	1	1	3	3	0	1
20	2	3	1	0	1	3	2	0	1
44	2	1	3	1	0	3	2	0	1
31	3	4	2	1	1	1	2	1	1
45	4	4	1	1	1	1	3	0	1
36	2	3	2	1	1	3	2	1	1
43	1	3	2	1	0	2	2	1	1
25	3	4	0	1	1	1	3	0	1
48	3	4	3	1	1	3	1	0	1
30	4	4	0	0	0	1	3	0	1
48	1	2	8	1	1	3	1	0	1
28	3	4	1	1	1	3	1	1	1
26	4	4	1	1	1	1	3	0	1
26	3	3	3	1	0	2	4	0	1
24	4	4	2	1	1	3	3	0	1
21	3	3	2	1	1	2	2	0	1
30	4	4	2	0	1	3	1	0	1
20	4	4	1	1	1	1	4	0	1
33	4	4	2	1	1	1	3	0	1
30	4	4	0	0	0	3	3	0	1
47	4	4	1	1	0	1	3	0	1
35	4	4	2	0	1	3	3	0	1
30	2	4	2	1	1	3	4	0	1
33	4	4	3	1	1	1	4	0	1
45	4	4	4	1	1	2	3	0	1
41	4	4	2	1	1	1	4	0	1
32	4	4	1	1	0	1	3	0	1
43	4	4	5	1	1	1	4	0	1
44	4	4	3	1	1	2	4	0	1
21	1	3	4	1	1	3	2	0	1
44	3	4	2	1	1	1	4	1	1
23	4	4	2	1	1	2	4	0	1
47	1	2	4	1	1	2	2	0	1
47	1	1	7	1	1	2	3	1	1
35	4	4	2	1	0	2	4	0	1
32	2	4	4	1	1	3	2	0	1
45	1	4	5	1	1	1	2	1	1
22	2	2	2	1	1	3	1	0	1
23	1	1	3	1	1	2	1	1	1
30	4	4	0	1	0	1	4	0	1
44	1	3	0	1	1	2	3	0	1
40	3	3	1	1	0	3	3	0	1
34	4	4	4	1	1	2	3	0	1
37	3	4	1	1	1	2	4	0	1
49	3	4	5	1	1	1	4	0	1
26	4	4	1	1	1	1	4	0	1
22	4	4	0	1	1	2	4	0	1
20	3	4	0	1	0	2	4	0	1
47	4	4	4	1	1	1	4	0	1
49	2	2	8	1	0	3	1	0	1
22	2	4	1	1	1	2	4	0	1
22	3	3	2	1	1	3	4	0	1
25	3	2	2	1	1	3	2	0	1
32	2	4	0	1	0	3	4	0	1
28	4	4	0	0	1	1	3	0	1
30	2	4	4	1	0	1	4	0	1
45	2	4	2	1	0	2	4	0	1
49	2	1	10	1	0	2	4	0	1
34	4	4	2	1	0	1	4	0	1
25	2	4	1	1	1	2	2	0	1
42	1	3	12	1	1	3	3	0	1
48	2	1	3	1	0	4	3	0	1
35	3	4	5	1	0	2	2	0	1
33	2	3	1	1	1	3	4	0	1
20	2	4	0	1	1	3	2	0	1
36	2	3	4	1	1	3	1	1	1
19	3	3	2	1	1	3	2	0	1
27	3	2	3	1	1	3	2	0	1
30	1	2	4	1	1	4	1	0	1
31	3	4	3	1	0	3	2	0	1
44	1	1	11	1	1	4	1	1	1
24	3	3	2	1	1	3	3	0	1
18	3	4	0	1	0	3	1	0	1
45	1	2	6	1	1	3	3	1	1
25	2	2	3	1	0	3	1	0	1
36	3	4	6	1	1	2	4	0	1
30	1	1	5	1	1	2	2	0	1
32	2	4	2	1	1	3	3	0	1
42	1	4	11	0	1	2	2	1	1
22	2	4	0	1	1	3	3	0	1
36	2	4	2	1	0	2	4	0	1
27	2	3	2	1	1	3	3	0	1
40	3	4	1	1	1	1	2	0	1
22	2	3	2	1	1	3	1	0	1
26	2	4	0	1	1	3	1	0	1
31	3	4	0	1	0	2	3	0	1
32	4	4	1	1	1	1	4	0	1
34	2	3	3	1	0	3	2	0	1
40	3	3	1	0	1	3	4	0	1
45	1	2	1	1	0	3	3	0	1
26	3	4	3	1	1	3	2	0	1
48	1	3	5	1	1	3	2	0	1
43	1	3	8	1	1	3	1	0	1
27	3	4	2	1	0	2	2	0	1
42	3	2	1	1	1	3	3	0	1
34	3	2	8	1	0	2	3	1	1
32	3	2	4	1	1	2	2	1	1
31	3	3	2	1	0	2	3	0	1
22	2	3	1	1	1	3	3	0	1
27	3	4	0	1	1	3	3	0	1
37	1	2	2	1	1	2	2	1	1
22	1	2	0	1	1	2	4	0	1
47	4	4	4	1	1	1	4	0	1
32	4	4	4	1	0	1	3	0	1
37	3	3	2	1	1	1	4	0	1
45	1	3	1	1	1	2	3	1	1
47	1	4	8	1	1	3	3	0	1
28	3	4	0	1	1	3	2	0	1
48	1	3	4	1	1	3	4	1	1
26	2	4	1	1	1	1	3	0	1
21	3	4	0	1	0	3	1	0	1
20	2	3	1	1	1	2	4	0	1
39	1	1	5	1	0	3	1	1	1
27	2	3	1	1	0	3	4	0	1
37	2	3	5	1	0	3	2	0	1
24	4	4	1	1	1	3	3	0	1
39	3	3	6	1	1	3	3	0	1
20	3	3	1	1	1	2	3	0	1
19	3	4	1	1	1	2	3	0	1
40	3	3	4	1	1	2	2	0	1
41	1	4	4	1	1	3	3	0	1
22	4	4	2	1	1	1	3	0	1
32	3	4	4	1	1	1	4	0	1
34	4	4	2	0	1	1	4	0	1
34	4	4	2	1	0	1	3	0	1
23	4	4	2	1	1	1	4	0	1
27	4	4	1	1	1	1	2	0	1
46	3	2	11	1	0	2	2	1	1
34	4	4	3	0	1	1	2	0	1
33	4	4	5	1	1	3	3	0	1
25	3	3	1	1	1	3	2	0	1
26	4	4	1	1	0	1	4	0	1
48	1	3	4	1	1	3	3	1	1
36	4	4	2	1	1	3	3	0	1
38	3	4	2	0	1	2	4	0	1
44	1	2	7	1	1	3	4	0	1
44	2	2	1	1	0	3	2	0	1
39	3	3	1	0	1	3	4	0	1
47	1	2	7	1	0	3	2	0	1
43	1	3	5	1	0	3	2	0	1
29	3	3	3	1	0	2	4	0	1
22	3	3	0	1	1	2	2	0	1
31	2	4	5	1	1	3	2	0	1
22	4	4	0	1	1	1	3	0	1
45	3	4	6	1	1	2	4	0	1
42	3	4	10	1	0	3	2	0	1
38	3	3	7	1	1	3	1	0	1
47	1	1	6	1	0	3	1	0	1
30	4	4	2	1	1	1	4	0	1
28	3	4	1	1	1	3	4	0	1
25	3	4	1	1	1	2	1	0	1
49	2	4	6	0	1	2	3	0	1
23	3	4	2	1	0	2	3	0	1
35	3	4	1	0	1	2	3	0	1
47	2	1	5	0	1	2	4	0	1
35	2	3	0	1	1	2	4	0	1
44	3	4	6	1	1	3	4	0	1
48	4	4	3	1	1	2	4	0	1
43	2	3	6	1	0	3	3	0	1
21	2	4	2	1	1	3	1	0	1
22	4	4	0	1	1	1	4	0	1
41	3	3	5	1	1	3	4	0	1
29	2	4	2	1	0	4	4	1	1
44	4	4	5	0	1	2	4	0	1
22	4	4	0	1	0	1	4	0	1
23	2	4	4	1	1	3	3	0	1
22	2	1	0	1	1	3	2	0	1
35	1	3	0	1	1	2	2	1	1
24	4	4	1	1	1	2	2	0	1
36	4	4	4	1	1	1	4	0	1
47	1	2	2	1	1	2	4	0	1
40	4	4	3	1	1	3	4	0	1
29	4	4	1	1	1	1	3	0	1
49	3	4	6	1	1	1	4	0	1
49	3	4	9	1	1	1	4	0	1
47	4	4	2	1	1	1	4	0	1
28	4	4	3	0	1	1	4	0	1
26	4	4	1	1	1	1	4	0	1
29	1	2	7	1	1	2	4	0	1
29	4	2	0	1	0	2	2	0	1
25	3	3	1	1	1	3	4	0	1
24	2	4	2	1	1	3	4	0	1
23	4	4	1	1	0	2	4	0	1
23	4	4	2	1	0	3	3	0	1
44	1	2	2	1	1	2	4	0	1
39	3	4	6	1	1	1	4	0	1
21	3	3	0	1	1	2	2	0	1
22	3	4	2	1	1	2	3	0	1
47	3	4	3	1	1	2	3	0	1
36	3	3	2	1	0	2	4	0	1
25	1	4	2	1	0	3	3	1	1
40	4	4	2	1	1	3	4	0	1
36	2	2	0	0	0	3	3	0	1
37	2	3	5	0	0	2	4	0	1
28	1	4	2	1	0	2	3	0	1
30	3	3	5	1	0	3	4	0	1
16	3	4	1	1	1	3	3	0	1
32	2	3	4	0	1	2	4	0	1
40	4	4	3	0	1	3	4	0	1
40	1	1	2	1	0	3	4	0	1
45	3	4	2	0	1	1	4	0	1
21	1	3	0	1	0	3	4	1	1
28	4	4	1	0	1	1	3	0	1
25	4	4	1	0	1	2	3	0	1
44	1	3	4	1	1	3	3	1	1
35	4	4	2	0	1	3	4	0	1
49	4	4	4	1	1	3	4	0	1
39	3	4	1	0	1	3	4	0	1
32	3	4	1	0	1	2	4	0	1
35	1	2	0	1	0	4	4	0	1
21	1	2	1	1	0	3	4	0	1
47	4	4	1	0	1	1	4	0	1
27	4	4	1	0	1	3	4	0	1
31	2	2	8	1	1	2	2	1	1
34	4	3	0	0	0	3	3	0	1
30	4	4	3	1	0	2	4	0	1
25	4	4	0	1	0	2	4	0	1
28	3	4	3	1	1	2	1	0	1
30	2	3	4	1	0	3	2	0	1
42	3	3	8	1	1	4	3	0	1
23	4	4	0	0	1	2	4	0	1
45	3	4	3	0	1	3	4	0	1
21	4	4	1	1	1	3	3	0	1
28	4	4	1	0	1	2	4	0	1
33	4	4	1	0	0	3	4	0	1
32	1	2	4	1	1	3	2	1	1
25	2	2	3	1	1	3	3	0	1
25	3	3	1	1	1	3	1	0	1
19	2	2	2	1	1	3	1	0	1
40	1	2	6	1	1	3	1	1	1
24	2	2	2	1	1	3	1	1	1
32	2	2	1	1	1	2	1	0	1
35	2	3	8	1	1	3	2	0	1
27	2	2	1	1	0	3	2	1	1
23	2	4	2	1	1	1	4	0	1
22	2	4	4	1	1	3	4	0	1
49	2	3	0	1	1	1	2	0	1
25	2	3	0	1	1	2	4	0	1
18	3	4	1	1	1	3	1	0	1
43	3	3	4	1	1	2	4	0	1
37	1	3	0	1	1	3	4	0	1
30	2	3	2	1	0	2	4	0	1
29	3	2	0	1	1	2	2	0	1
20	2	3	3	1	1	3	4	0	1
42	3	3	3	1	0	2	4	0	1
23	4	4	1	1	1	2	3	0	1
34	2	3	7	1	0	3	3	0	1
23	3	3	6	1	1	3	3	0	1
38	3	3	5	1	1	1	4	0	1
37	2	3	4	1	1	2	3	0	1
17	2	3	1	1	1	3	2	0	1
39	3	4	3	1	1	1	4	0	1
49	1	3	0	1	1	3	3	1	1
23	3	3	2	1	1	2	2	0	1
40	3	3	3	1	1	2	2	1	1
32	2	4	5	1	1	2	3	0	1
18	2	3	1	1	1	2	3	0	1
46	1	2	8	1	1	3	3	1	1
37	3	3	6	1	1	2	2	0	1
38	2	4	5	0	1	2	2	0	1
37	2	3	2	0	0	3	3	0	1
25	2	3	1	1	0	2	1	0	1
38	2	4	5	1	1	3	3	0	1
39	4	4	2	1	0	1	4	0	1
44	4	4	3	1	0	1	4	1	1
19	4	4	0	0	1	3	4	0	1
28	2	4	1	1	0	3	4	0	1
20	2	3	1	1	1	3	4	0	1
33	4	4	0	1	0	3	3	0	1
33	4	4	5	1	1	3	4	0	1
47	1	4	6	1	1	1	4	0	1
25	3	3	0	1	1	3	4	0	1
29	4	4	0	1	0	2	4	0	1
37	4	4	2	0	1	1	4	0	1
49	1	3	6	1	1	2	4	0	1
48	1	1	8	1	0	2	2	1	1
19	2	2	0	1	1	2	2	0	1
46	1	2	3	1	1	2	1	1	1
39	1	2	2	1	1	3	1	1	1
30	3	4	5	1	1	1	4	0	1
40	2	2	8	1	1	2	2	0	1
43	1	2	1	1	1	3	4	1	1
29	3	4	4	1	0	1	3	0	1
23	3	3	2	1	1	3	3	0	1
24	2	2	3	1	1	2	4	0	1
47	3	3	2	1	1	2	4	0	1
35	3	3	2	1	0	2	2	0	1
19	3	3	1	1	1	2	4	0	1
45	2	3	4	1	0	2	4	0	1
42	2	4	2	1	1	3	4	0	1
47	1	1	1	1	1	3	4	0	1
25	2	2	2	1	1	3	1	0	1
20	2	3	3	1	1	3	4	0	1
33	3	3	6	1	1	3	4	0	2
46	4	3	5	1	1	1	4	0	2
35	4	4	4	1	1	1	4	0	2
26	4	4	2	1	0	1	4	0	2
36	3	3	5	1	0	1	3	0	2
37	3	4	3	1	1	1	3	0	2
44	2	4	4	1	1	3	3	0	2
32	4	4	2	1	1	1	4	0	2
25	2	4	6	1	1	3	4	0	2
42	2	3	7	1	1	3	4	0	2
30	4	4	2	0	0	1	4	0	2
39	4	4	4	1	1	1	4	0	2
26	1	1	2	1	1	3	4	0	2
30	2	4	3	1	1	3	4	0	2
38	4	4	4	0	0	1	2	0	2
23	4	4	1	1	1	1	2	0	2
18	3	4	1	1	1	3	4	0	2
25	3	4	3	1	1	2	3	0	2
37	4	4	2	1	0	3	3	0	2
20	3	4	1	1	1	3	2	0	2
45	4	4	7	1	1	1	4	0	2
28	2	1	2	1	0	3	3	0	2
33	2	2	3	1	1	2	3	0	2
28	2	3	2	1	1	3	3	0	2
30	2	4	1	1	0	3	4	0	2
32	4	4	4	1	1	2	4	0	2
48	4	3	7	1	0	2	4	0	2
46	4	4	2	1	0	1	4	0	2
32	4	4	2	0	0	1	4	0	2
49	4	4	10	1	1	1	4	0	2
33	2	2	6	1	0	3	4	0	2
39	4	4	3	1	1	1	4	0	2
35	4	4	5	0	0	1	4	0	2
36	4	4	3	0	1	1	3	0	2
20	3	4	1	1	1	2	4	0	2
23	4	4	1	1	1	3	4	0	2
26	2	4	2	1	1	1	3	0	2
25	3	3	1	1	1	3	1	0	2
31	4	4	1	1	1	1	4	0	2
36	4	4	2	1	1	2	4	0	2
32	3	3	2	1	0	3	4	0	2
36	4	4	3	1	1	1	4	0	2
40	4	4	3	1	1	1	4	0	2
46	4	4	4	1	1	1	4	0	2
42	4	4	8	0	1	1	4	0	2
39	4	4	4	1	0	1	4	0	2
34	4	4	2	1	1	1	4	0	2
36	4	4	3	1	1	1	4	0	2
37	4	4	3	1	1	1	4	0	2
36	4	4	4	0	1	1	4	0	2
38	4	4	2	1	1	1	4	0	2
27	3	3	1	0	0	2	4	0	2
37	4	3	8	1	1	1	4	0	2
24	1	4	1	1	0	4	2	1	2
42	2	4	8	1	1	1	4	0	2
31	4	4	3	0	0	4	4	0	2
34	2	3	2	1	1	3	3	0	2
34	4	4	4	1	1	3	3	0	2
36	4	4	4	0	0	1	4	0	2
47	4	4	8	1	1	1	4	0	2
34	4	4	3	1	1	1	4	0	2
44	4	4	6	0	1	1	3	0	2
21	4	4	1	1	1	1	4	0	2
42	4	4	6	1	1	1	3	0	2
44	4	4	4	1	0	2	3	0	2
19	4	4	1	1	1	2	3	0	2
35	1	3	7	1	0	2	3	1	2
24	4	4	1	1	1	3	2	0	2
32	3	4	7	0	1	1	3	0	2
31	3	3	2	1	0	3	3	0	2
47	3	4	11	1	0	2	3	0	2
38	4	4	6	1	0	3	3	0	2
40	4	4	4	1	1	1	3	0	2
35	3	3	4	1	1	3	2	0	2
26	3	4	3	1	1	3	4	0	2
23	4	3	3	1	1	3	3	0	2
40	4	4	6	0	0	1	4	0	2
37	4	4	3	1	1	1	4	0	2
39	4	4	5	1	1	2	4	0	2
25	4	4	2	1	1	2	4	0	2
48	4	4	4	0	1	1	4	0	2
31	4	4	3	1	1	1	4	0	2
26	4	4	1	0	1	2	4	0	2
44	4	4	5	1	0	1	4	0	2
29	4	4	1	1	0	2	4	0	2
36	2	1	6	1	1	2	1	0	2
29	4	4	2	1	0	1	3	0	2
37	2	3	7	1	1	3	4	0	2
28	3	3	3	1	1	1	2	0	2
40	2	3	6	1	1	1	2	0	2
33	4	4	4	1	1	1	4	0	2
22	4	4	1	1	1	1	2	0	2
35	3	4	5	1	0	1	3	1	2
32	4	4	3	0	1	3	3	0	2
35	4	4	5	1	0	1	3	0	2
29	4	4	2	1	1	1	4	0	2
23	3	3	2	1	0	3	4	0	2
35	4	4	2	1	0	1	4	0	2
36	4	4	3	1	0	2	4	0	2
32	4	4	2	1	0	1	4	0	2
30	4	1	4	1	1	3	3	0	2
36	4	4	4	0	1	2	4	0	2
33	4	4	3	1	1	3	4	0	2
33	3	4	5	0	1	3	3	0	2
43	2	4	13	1	1	2	3	0	2
35	3	3	6	1	1	2	3	0	2
38	4	4	5	1	1	1	3	0	2
25	3	1	4	1	1	3	1	0	2
26	3	3	2	1	1	3	2	0	2
24	4	4	1	1	1	3	4	0	2
22	3	4	1	1	1	4	4	0	2
33	2	3	5	1	0	2	1	0	2
45	3	3	7	1	1	3	4	0	2
29	4	4	2	1	0	1	3	0	2
47	2	2	7	1	1	2	4	0	2
36	3	2	6	1	1	3	2	0	2
45	3	3	8	1	1	2	3	0	2
47	4	4	6	1	0	1	4	0	2
43	3	4	2	1	0	2	4	0	2
44	4	4	7	1	1	3	2	0	2
24	2	4	2	1	1	3	3	0	2
28	4	4	2	1	0	1	3	0	2
34	4	4	5	1	1	3	4	0	2
31	3	4	4	1	1	1	3	0	2
27	4	4	3	1	1	1	4	0	2
27	3	3	1	1	0	3	4	0	2
26	4	4	1	1	0	1	3	0	2
36	3	4	7	1	1	2	2	0	2
35	4	4	4	0	1	3	3	0	2
38	4	4	6	1	1	3	3	0	2
44	4	4	7	1	1	2	4	0	2
25	4	4	1	1	1	1	4	0	2
25	4	4	2	0	1	1	3	0	2
41	4	4	4	1	1	1	4	0	2
41	3	4	5	1	1	1	3	0	2
24	4	4	1	1	0	1	4	0	2
33	4	4	3	1	1	3	3	0	2
29	4	4	3	1	0	3	3	0	2
47	4	4	4	1	0	1	4	0	2
28	4	4	4	1	1	1	3	0	2
21	2	2	1	1	1	3	2	0	2
32	3	3	6	1	0	3	3	0	2
30	3	4	2	1	1	1	4	0	2
37	4	4	5	1	1	3	4	0	2
29	4	3	4	1	0	3	2	0	2
38	4	4	3	1	0	1	4	0	2
49	3	3	11	1	1	1	4	0	2
41	3	3	5	1	1	1	4	0	2
43	3	4	5	1	1	3	2	1	2
47	1	1	10	1	1	3	3	0	2
22	4	4	1	1	1	1	3	0	2
27	4	4	1	0	0	1	4	0	2
34	3	4	2	0	1	2	3	0	2
42	3	3	4	1	1	2	4	0	2
39	4	4	3	0	0	1	4	0	2
36	4	4	3	0	1	2	4	0	2
21	4	4	1	1	1	2	1	0	2
36	3	4	4	0	0	2	4	0	2
25	2	3	1	1	0	4	4	0	2
41	4	4	4	0	0	2	4	0	2
32	4	4	4	0	0	2	4	0	2
41	4	4	4	0	0	2	4	0	2
43	4	4	3	0	1	1	4	0	2
35	4	4	3	1	1	2	3	0	2
24	4	4	2	1	0	1	3	0	2
43	4	4	6	1	1	1	4	0	2
48	4	4	7	0	1	1	4	0	2
28	4	4	2	1	1	1	3	0	2
24	4	4	1	1	1	1	4	0	2
42	4	4	3	1	0	1	4	0	2
39	4	4	3	1	1	1	4	0	2
24	4	4	1	1	1	1	4	0	2
33	4	3	5	1	1	2	4	0	2
29	4	4	2	1	1	3	4	0	2
44	4	4	5	1	1	1	4	0	2
17	4	4	1	1	1	2	4	0	2
35	3	4	3	1	1	2	2	0	2
32	3	4	5	1	1	1	2	0	2
27	4	4	2	1	0	1	3	0	2
44	4	4	4	1	1	1	4	0	2
42	4	4	5	1	1	1	4	0	2
40	4	4	6	1	1	1	3	0	2
44	4	4	3	1	1	1	4	0	2
33	4	4	5	1	1	2	4	0	2
35	2	4	3	0	0	3	4	1	2
31	4	2	2	0	1	1	3	0	2
37	4	4	3	0	1	3	4	0	2
45	4	4	3	0	1	2	4	0	2
26	4	4	2	0	1	1	4	0	2
40	3	4	2	0	1	3	4	0	2
30	4	4	1	0	1	2	4	0	2
36	3	4	3	0	0	3	4	0	2
33	3	4	3	0	1	2	4	0	2
41	4	4	5	0	1	2	4	0	2
45	3	3	6	0	1	2	4	0	2
48	4	4	6	0	1	2	4	0	2
35	4	4	3	0	0	3	4	0	2
37	4	4	4	0	0	2	4	0	2
46	4	4	3	0	0	1	4	0	2
38	4	4	4	0	1	3	4	0	2
30	3	4	7	1	1	2	4	0	2
42	4	3	7	1	0	1	4	0	2
35	2	2	6	1	1	3	4	0	2
34	4	4	6	1	1	3	4	0	2
37	4	4	4	1	1	1	4	0	2
38	4	4	6	1	1	1	4	0	2
30	3	3	2	1	1	2	3	0	2
46	4	4	4	1	1	1	4	0	2
31	4	4	3	0	1	2	4	0	2
41	4	4	6	0	1	1	4	0	2
41	4	4	7	1	1	2	4	0	2
32	4	4	2	0	0	2	4	0	2
44	4	4	4	1	1	1	4	0	2
39	4	4	4	0	1	1	4	0	2
39	4	4	5	1	1	1	4	0	2
45	4	4	4	1	1	1	4	0	2
33	4	4	3	1	1	1	4	0	2
39	4	4	3	0	1	1	4	0	2
44	4	4	3	1	0	1	4	0	2
34	3	3	6	1	1	3	4	0	2
33	3	3	5	1	1	3	4	0	2
34	2	2	8	1	1	2	2	0	2
27	3	2	5	1	1	2	4	0	2
47	1	1	8	1	1	3	4	1	2
25	2	4	3	1	1	1	4	1	2
24	3	4	5	1	1	1	2	1	2
41	4	4	4	1	0	1	4	0	2
29	3	3	4	1	1	3	4	0	3
27	2	2	5	1	1	3	1	0	3
40	3	4	5	1	1	1	2	0	3
30	2	2	6	1	1	3	1	0	3
24	4	4	1	1	0	1	4	0	3
36	4	4	2	1	0	1	4	0	3
17	2	2	1	1	1	3	2	0	3
28	1	2	4	1	1	2	3	0	3
27	2	4	1	1	1	1	4	0	3
21	3	3	1	1	1	3	3	0	3
30	2	2	4	1	1	2	4	0	3
48	4	4	16	1	1	1	4	0	3
29	2	4	3	1	0	3	3	0	3
29	4	4	2	1	1	3	4	0	3
20	3	4	2	1	1	1	3	0	3
28	4	4	1	1	1	3	2	0	3
32	2	3	5	1	0	2	3	0	3
27	3	3	1	1	0	3	3	0	3
25	2	3	1	1	1	3	1	0	3
43	4	4	3	1	1	1	4	0	3
35	4	4	2	1	1	2	4	0	3
30	4	4	1	1	1	1	4	0	3
29	1	4	3	1	1	4	4	1	3
33	3	4	8	1	1	3	4	0	3
37	3	4	5	1	0	2	4	0	3
27	2	4	3	1	1	4	4	0	3
33	2	4	3	1	1	2	4	0	3
35	2	3	6	1	0	3	3	0	3
20	3	3	2	1	1	2	4	0	3
26	2	4	3	1	1	3	4	0	3
24	3	3	2	1	1	3	3	0	3
45	1	3	3	1	1	3	2	0	3
34	3	4	4	1	1	1	3	0	3
49	4	3	13	1	1	1	4	0	3
33	4	4	5	1	1	1	4	0	3
33	3	3	8	1	1	3	4	0	3
24	3	4	3	1	1	1	4	0	3
30	2	2	4	1	1	2	1	0	3
27	2	4	4	1	1	2	1	0	3
23	4	3	1	1	1	2	2	0	3
35	4	4	4	1	1	1	4	0	3
35	4	4	1	0	1	1	4	0	3
40	4	4	2	0	0	1	4	0	3
29	3	3	1	1	1	3	3	0	3
33	3	3	3	1	1	3	3	0	3
36	4	4	6	0	1	1	2	1	3
36	4	4	4	0	1	1	4	0	3
41	4	4	1	1	1	3	3	0	3
38	3	4	3	1	1	3	2	0	3
29	2	4	3	1	1	3	3	0	3
19	4	4	1	1	1	1	3	0	3
34	2	3	2	1	1	2	3	0	3
26	2	4	3	1	1	3	4	0	3
22	4	4	1	1	1	2	3	0	3
42	4	4	7	1	1	2	4	0	3
27	3	4	2	1	1	3	2	0	3
27	4	4	2	1	1	1	4	0	3
39	4	3	1	1	0	2	2	0	3
21	4	4	1	1	1	3	1	0	3
36	2	3	7	1	1	3	3	0	3
29	1	2	5	1	0	1	2	0	3
29	2	3	4	1	1	2	1	0	3
22	3	2	2	1	1	2	1	0	3
20	2	3	1	1	1	2	1	0	3
33	3	4	4	1	0	2	4	0	3
27	3	3	3	1	1	2	3	0	3
25	4	4	3	1	1	1	4	0	3
25	4	3	2	1	1	3	3	0	3
32	2	3	4	1	1	3	2	0	3
39	3	4	2	1	1	1	3	0	3
31	3	3	3	1	1	2	1	1	3
26	4	4	4	1	1	3	4	0	3
30	3	3	7	1	1	3	4	0	3
43	3	3	5	1	0	3	3	0	3
34	2	4	4	1	1	3	3	0	3
43	4	4	3	1	1	1	4	0	3
32	4	4	3	0	1	1	4	0	3
41	4	4	5	1	1	1	4	0	3
32	4	4	3	0	1	1	4	0	3
46	4	4	4	1	1	1	4	0	3
40	3	4	3	1	0	1	4	0	3
21	4	4	1	1	1	2	3	0	3
32	4	4	3	1	1	1	4	0	3
25	4	4	1	0	1	3	3	0	3
24	4	4	1	1	1	1	3	0	3
21	2	3	1	1	0	3	2	0	3
22	4	4	1	1	1	3	3	0	3
32	4	4	4	1	1	1	3	0	3
30	4	4	2	1	0	2	2	0	3
25	1	2	2	1	1	2	1	0	3
31	3	3	6	0	1	3	1	0	3
19	2	4	1	1	1	2	3	0	3
33	2	2	7	1	0	2	3	0	3
24	2	2	2	1	1	3	4	0	3
19	3	3	3	1	1	2	3	0	3
27	2	2	5	1	1	3	3	0	3
32	4	4	2	0	0	1	4	0	3
32	4	4	2	1	0	1	3	0	3
29	1	3	5	1	1	3	3	0	3
23	3	4	1	1	1	2	3	0	3
34	2	4	7	1	1	2	3	0	3
27	2	4	1	1	1	3	3	0	3
37	4	4	4	1	1	3	2	0	3
26	3	4	4	1	1	2	3	0	3
31	2	3	7	1	1	3	3	0	3
44	4	4	11	1	1	1	4	0	3
35	3	4	4	1	1	1	4	0	3
23	4	4	2	1	1	3	4	0	3
24	2	4	2	1	1	1	4	0	3
24	4	4	2	1	1	1	4	0	3
39	4	4	3	1	1	2	4	0	3
33	3	4	4	1	1	3	3	0	3
24	2	3	2	1	1	2	1	0	3
35	4	4	4	1	1	1	4	0	3
35	4	4	6	1	1	1	4	0	3
34	4	4	2	1	1	3	3	0	3
48	3	4	3	1	1	2	3	0	3
28	4	4	1	1	1	1	3	0	3
26	4	4	1	1	1	3	3	0	3
43	3	3	8	1	1	1	3	0	3
28	2	2	5	1	0	2	4	0	3
22	3	4	3	1	1	2	3	0	3
26	3	3	3	1	1	3	3	0	3
30	3	4	4	1	1	3	3	0	3
38	4	4	5	1	1	2	3	0	3
44	4	4	8	1	1	2	4	0	3
25	4	4	1	0	1	1	4	0	3
34	4	4	3	1	1	1	4	0	3
26	4	4	3	1	1	3	4	0	3
20	4	4	2	1	1	1	3	0	3
39	4	4	2	0	1	1	3	0	3
27	3	4	4	1	1	3	3	0	3
32	4	4	2	1	0	3	4	0	3
48	3	4	8	1	0	1	4	0	3
39	4	3	4	1	1	3	4	0	3
37	4	4	3	1	0	1	4	0	3
33	4	4	2	0	0	1	3	0	3
32	4	4	3	1	0	1	4	0	3
25	4	4	2	1	1	1	3	0	3
37	4	4	3	1	1	2	4	0	3
40	4	4	4	1	1	1	4	0	3
38	4	4	6	1	1	2	4	0	3
36	4	4	4	1	1	1	4	0	3
27	3	3	3	1	1	2	2	0	3
22	1	3	2	1	1	3	1	0	3
22	2	2	2	1	1	2	3	0	3
30	3	4	3	1	1	2	3	0	3
20	2	2	2	1	1	3	2	1	3
34	4	4	2	1	1	1	4	0	3
31	3	4	5	1	1	3	1	0	3
30	3	3	3	1	0	3	2	0	3
44	3	4	5	1	0	1	4	0	3
24	3	3	3	1	0	2	1	0	3
19	4	4	2	1	1	1	4	0	3
28	4	4	5	1	1	2	4	0	3
27	4	4	1	0	0	1	3	0	3
29	3	3	3	1	1	2	1	0	3
37	4	4	3	1	1	2	4	0	3
32	2	2	8	1	1	2	1	0	3
21	2	2	1	1	1	4	3	0	3
33	2	3	7	1	0	3	1	0	3
23	2	3	2	1	1	3	1	0	3
36	2	2	5	1	1	3	4	0	3
33	2	4	3	1	1	3	4	0	3
35	4	4	2	1	0	1	4	0	3
25	2	3	4	1	1	3	3	0	3
29	2	4	4	1	0	2	4	0	3
23	3	3	1	1	1	2	2	0	3
19	3	3	1	1	1	2	1	0	3
35	1	2	6	1	1	2	2	1	3
25	3	3	3	1	1	3	2	0	3
40	3	4	6	1	1	1	3	0	3
17	3	4	1	1	1	2	1	0	3
25	2	4	3	1	1	3	3	0	3
24	3	3	1	1	1	3	2	0	3
23	4	4	1	1	1	3	3	0	3
25	2	4	3	1	1	3	2	0	3
30	1	3	4	1	1	3	4	0	3
31	1	1	3	1	1	4	2	1	3
26	3	4	2	1	1	3	3	0	3
28	3	4	2	1	1	2	3	0	3
30	3	3	3	1	1	3	1	0	3
29	3	4	5	1	1	1	2	0	3
24	1	3	4	1	1	3	3	0	3
26	3	4	2	1	1	1	3	0	3
25	3	3	3	1	1	3	3	0	3
35	4	4	3	1	1	1	4	0	3
22	4	4	1	1	0	2	4	0	3
19	4	4	1	1	1	2	4	0	3
29	2	3	5	1	1	2	4	0	3
21	3	4	2	1	1	3	3	0	3
21	3	3	1	1	1	3	3	0	3
41	1	4	9	1	1	2	1	0	3
37	2	4	3	1	1	2	3	0	3
27	4	4	3	1	1	3	4	1	3
26	2	3	2	1	1	2	3	0	3
37	4	4	6	1	0	3	4	0	3
25	3	3	3	1	1	2	1	0	3
32	4	3	3	1	1	2	4	0	3
34	1	4	4	1	1	3	4	1	3
23	4	4	2	1	0	2	4	0	3
28	3	4	2	1	1	3	4	0	3
24	3	4	1	1	1	3	4	0	3
32	2	3	4	1	0	2	2	0	3
22	1	2	3	1	1	3	1	1	3
25	3	3	1	1	1	2	1	0	3
25	2	3	2	1	1	2	4	0	3
38	2	3	3	1	1	2	4	0	3
33	2	2	2	1	1	3	4	0	3
41	4	4	8	1	1	1	4	0	3
29	3	3	4	1	1	3	4	0	3
22	3	4	1	1	0	1	4	0	3
29	3	3	6	1	1	3	3	0	3
26	3	4	3	1	1	3	3	0	3
28	2	3	3	1	1	3	4	0	3
27	4	4	1	0	1	3	4	0	3
29	2	4	2	1	1	3	2	0	3
24	3	4	2	1	1	3	3	0	3
29	3	4	3	1	1	3	2	0	3
38	3	4	7	1	1	3	2	0	3
23	3	2	2	1	0	3	2	0	3
20	4	3	1	1	1	3	4	0	3
32	1	4	4	1	1	3	2	0	3
25	2	3	2	1	1	3	1	0	3
26	1	2	3	1	0	3	2	0	3
23	1	2	3	1	1	3	2	1	3
23	4	4	3	1	1	3	3	0	3
28	3	4	5	1	1	2	4	0	3
22	4	4	3	1	1	3	2	0	3
28	2	4	4	1	1	3	4	0	3
26	3	3	3	1	1	3	3	0	3
26	2	3	2	1	1	3	3	0	3
24	4	3	3	1	1	3	3	0	3
29	4	4	3	1	0	1	4	0	3
29	3	4	4	1	0	1	3	0	3
42	4	4	5	1	1	1	4	0	3
27	4	4	2	1	1	3	4	0	3
35	3	4	5	1	1	1	4	0	3
21	3	4	1	1	1	3	2	0	3
21	1	3	1	1	1	3	3	1	3
22	3	4	1	1	1	3	3	0	3
28	3	3	4	1	1	3	3	0	3
22	3	4	1	0	0	1	4	0	3
23	3	2	1	1	1	3	3	0	3
28	3	3	2	0	1	2	3	0	3
30	4	4	3	0	0	2	4	0	3
25	3	4	3	1	0	3	4	0	3
33	4	4	4	1	1	2	3	0	3
33	3	4	6	1	1	3	2	0	3
30	4	4	2	0	0	3	3	0	3
22	2	4	1	1	1	3	3	0	3
38	3	3	2	0	1	3	4	0	3
35	4	3	2	0	1	3	4	0	3
34	2	2	4	0	1	3	2	0	3
39	4	4	2	0	1	3	4	0	3
47	4	3	4	1	1	1	3	0	3
38	4	4	2	1	0	1	4	0	3
43	4	4	5	1	1	1	4	0	3
21	3	3	1	1	1	2	2	0	3
30	3	4	2	1	1	1	2	0	3
27	3	4	2	1	1	1	3	0	3
22	4	4	1	0	1	3	1	0	3
25	1	2	3	1	1	2	3	0	3
22	1	3	2	1	1	3	2	0	3
28	4	4	4	1	1	2	3	0	3
25	3	3	2	1	1	2	3	0	3
26	4	4	2	1	0	3	3	0	3
31	3	3	3	1	1	3	1	1	3
32	1	3	4	1	1	3	3	0	3
35	2	4	6	1	1	3	4	0	3
24	2	3	5	1	1	3	3	0	3
28	4	4	2	1	1	1	4	0	3
36	4	4	3	0	0	2	4	0	3
47	4	4	5	1	1	1	3	0	3
26	4	4	2	1	0	1	4	0	3
22	3	4	2	0	1	3	4	0	3
30	4	4	2	1	1	4	3	0	3
41	4	4	5	1	1	1	4	0	3
19	4	4	1	1	1	3	2	0	3
45	3	4	2	0	1	3	3	0	3
35	1	2	5	1	1	2	2	1	3
21	2	2	1	1	1	3	2	0	3
32	1	2	6	0	1	2	3	0	3
32	3	4	5	0	1	3	4	0	3
46	2	3	6	0	0	3	4	0	3
41	1	2	6	1	1	3	3	0	3
36	4	4	3	0	1	3	4	0	3
37	3	4	3	0	1	3	4	0	3
37	3	4	4	0	1	2	4	0	3
35	4	4	3	0	1	3	4	0	3
29	2	3	4	1	1	3	2	0	3
28	4	4	2	0	1	2	4	0	3
46	4	4	4	0	1	1	4	0	3
34	4	3	3	0	1	2	4	0	3
43	3	3	2	0	0	3	4	0	3
28	4	4	3	0	0	3	4	0	3
28	3	3	3	1	0	2	4	0	3
34	4	4	6	1	1	2	2	0	3
27	2	4	4	1	1	3	4	0	3
36	1	3	6	1	1	3	2	0	3
17	2	2	0	1	0	3	2	0	3
21	3	3	1	1	1	3	2	0	3
25	2	2	1	1	1	3	1	0	3
23	2	3	2	1	0	3	2	0	3
25	2	2	1	1	1	3	3	0	3
35	1	2	4	1	0	4	4	0	3
32	3	4	4	1	1	3	2	0	3
37	2	3	5	1	1	4	2	0	3
31	3	4	4	1	0	3	3	0	3
25	3	4	3	1	1	3	4	0	3
26	3	4	4	1	1	2	4	0	3
39	1	2	2	1	0	2	4	0	3
21	3	3	2	1	1	2	3	0	3
35	3	2	9	1	0	3	4	0	3
20	2	2	1	1	1	3	2	0	3
40	2	3	5	1	1	3	3	0	3
41	3	3	7	0	1	2	4	0	3
36	2	4	8	1	1	1	4	0	3
40	2	4	3	0	1	3	4	0	3
32	4	4	3	1	0	1	4	0	3
24	3	4	4	1	1	2	3	0	3
20	3	4	1	0	1	2	4	0	3
32	4	4	4	1	0	1	4	0	3
22	2	2	3	1	0	3	3	0	3
30	3	3	4	1	0	2	2	0	3
31	4	4	3	1	0	1	4	0	3
35	3	4	5	1	1	1	4	0	3
38	4	4	2	1	1	3	4	0	3
31	4	4	1	1	1	1	4	0	3
25	4	4	2	1	1	2	4	0	3
30	4	4	2	1	1	1	4	0	3
22	1	2	2	1	1	3	4	0	3
31	4	4	3	1	1	1	4	0	3
29	4	4	3	1	1	3	4	0	3
29	2	3	3	1	0	3	2	0	3
38	4	4	3	0	0	3	3	1	3
22	3	4	2	1	1	2	4	0	3
45	4	4	3	1	1	1	4	0	3
26	3	4	3	1	1	3	2	0	3
37	4	4	3	0	1	3	4	0	3
36	4	4	3	0	1	2	4	0	3
33	4	4	2	1	1	2	4	0	3
32	4	4	3	1	0	1	4	0	3
35	4	4	4	0	0	1	4	0	3
25	4	4	1	1	1	1	4	0	3
31	4	4	3	1	1	4	4	0	3
25	2	3	5	1	1	2	3	0	3
26	3	2	5	1	1	2	2	0	3
23	2	3	3	1	1	2	3	0	3
28	3	4	3	1	1	1	4	0	3
34	3	4	3	0	0	3	4	0	3
46	3	4	9	1	1	3	4	0	3
25	4	4	1	1	1	1	4	0	3
21	2	1	3	1	0	3	1	1	3
25	2	3	4	1	0	3	2	0	3
28	2	3	6	1	1	2	4	0	3
36	2	4	11	1	1	1	4	1	3
46	1	2	9	1	0	3	4	1	3
35	2	2	6	1	0	3	1	1	1
41	3	2	11	1	1	2	3	0	1
27	2	4	1	1	0	1	1	0	1
25	4	4	0	1	0	3	4	0	1
23	2	2	2	1	1	3	3	0	1
48	1	1	1	1	0	3	3	1	1
23	4	4	0	1	0	1	4	0	1
31	3	4	2	1	1	3	3	0	1
49	4	4	1	1	1	3	4	0	1
42	2	3	2	1	1	1	4	0	1
26	2	4	3	1	1	3	4	0	1
21	2	2	1	1	1	3	2	0	1
29	3	4	4	1	1	1	4	0	1
38	1	2	12	1	1	2	3	0	1
25	4	4	2	1	1	3	2	0	1
22	4	4	0	1	1	3	2	0	1
20	3	4	0	1	1	3	3	0	1
35	4	4	1	1	1	1	3	0	1
32	2	3	1	1	1	3	3	0	1
38	2	4	3	1	1	1	3	0	1
27	1	2	4	1	1	1	4	1	1
41	2	4	1	1	1	2	3	0	1
28	3	4	0	1	0	1	3	0	1
23	4	4	1	1	0	3	3	0	1
27	4	4	1	0	0	2	4	0	1
33	4	4	2	0	1	1	4	0	1
39	2	2	5	1	0	3	2	1	1
41	2	2	5	0	1	2	2	0	1
40	2	2	8	1	1	1	3	0	1
43	3	4	10	1	1	3	3	0	1
35	3	4	6	1	0	2	2	0	1
32	3	4	0	1	1	3	4	0	1
49	2	3	4	1	1	2	3	0	1
47	2	2	4	1	1	3	1	0	1
42	4	4	1	1	1	2	4	0	1
48	4	4	4	0	1	1	4	0	1
42	4	4	3	1	1	1	4	0	1
37	4	4	2	1	1	1	4	0	1
23	3	3	1	1	0	2	4	0	1
24	3	4	0	1	0	2	3	0	1
43	2	3	3	0	1	2	3	0	1
24	3	3	2	1	0	3	2	0	1
29	2	4	0	1	0	3	4	0	1
45	1	1	0	0	0	2	1	0	1
31	4	4	3	1	0	2	3	0	1
44	1	4	9	1	1	1	2	0	1
28	2	3	1	1	1	3	1	0	1
28	3	4	1	0	1	2	2	0	1
33	1	2	0	1	0	3	3	0	1
43	4	4	6	1	1	1	3	0	1
34	3	4	4	1	1	1	3	0	1
36	1	4	2	1	1	2	2	0	1
22	4	4	0	1	0	2	4	0	1
35	2	3	8	1	1	3	3	1	1
25	4	4	1	1	1	1	4	0	1
43	1	2	8	1	1	2	2	1	1
46	1	4	8	1	1	1	4	1	1
27	3	4	2	1	1	1	3	0	1
30	1	1	7	1	1	2	3	0	1
25	4	4	1	1	1	3	4	0	1
42	4	4	1	1	0	1	4	0	1
30	1	3	1	1	1	3	4	0	1
27	3	3	4	1	1	2	4	0	1
45	2	3	11	1	1	2	3	0	1
29	3	4	2	1	1	1	3	0	1
36	1	4	1	1	1	3	3	0	1
49	1	2	8	1	1	3	1	1	1
47	1	4	7	1	1	2	3	0	1
30	4	4	4	1	1	2	4	0	1
24	2	3	2	1	1	3	1	0	1
48	1	1	6	1	1	2	3	1	1
47	1	2	2	1	1	2	3	1	1
24	3	4	1	1	0	3	3	0	1
48	3	4	5	1	1	2	3	0	1
38	1	2	8	1	1	3	3	1	1
45	3	4	0	1	1	1	3	0	1
43	4	4	3	0	1	2	4	0	1
33	1	1	5	1	1	3	1	1	1
37	3	4	7	1	1	3	4	0	1
36	2	1	6	1	1	2	3	0	1
25	3	4	3	1	1	1	1	0	1
49	4	4	6	0	0	1	4	0	1
30	4	4	1	1	0	1	4	0	1
35	4	4	5	1	1	1	4	0	1
28	2	4	0	1	1	3	1	0	1
30	4	2	0	1	0	3	3	0	1
27	4	4	2	1	0	1	4	0	1
45	2	4	8	1	1	2	3	0	1
46	3	1	5	1	1	3	2	0	1
28	1	4	0	1	0	4	1	0	1
21	2	4	0	1	1	2	2	0	1
20	3	4	2	1	1	3	3	0	1
28	3	3	5	1	1	3	3	0	1
25	3	3	1	1	1	2	2	0	1
38	1	2	6	1	1	2	1	1	1
20	3	4	1	1	1	3	2	0	1
24	3	4	2	1	1	2	4	0	1
39	3	1	1	1	1	2	3	0	1
25	1	3	1	1	1	4	2	0	1
23	3	4	4	1	1	3	1	1	1
24	4	4	1	1	0	1	3	0	1
26	4	4	3	1	1	1	4	0	1
20	3	4	2	1	1	3	2	0	1
31	3	3	1	1	0	3	4	0	1
22	4	4	0	1	1	2	1	1	1
36	2	3	6	1	1	2	3	0	1
45	3	4	0	1	1	1	3	0	1
47	2	2	7	1	1	2	2	0	1
30	2	3	1	1	1	2	1	0	1
35	4	4	3	1	1	1	4	0	1
34	2	2	9	1	0	2	3	0	1
28	4	4	1	1	0	1	3	0	1
18	3	4	1	1	1	3	3	0	1
25	2	3	2	1	1	3	2	0	1
27	3	4	0	1	0	3	3	0	1
21	4	4	1	1	1	3	4	0	1
19	4	4	1	1	1	1	3	0	1
26	4	4	0	1	1	3	4	0	1
28	4	4	5	1	1	1	4	0	1
38	1	3	4	1	0	2	2	0	1
39	2	3	10	1	1	3	4	0	1
45	2	3	6	1	1	3	2	1	1
30	3	4	4	0	1	2	3	0	1
47	2	4	2	1	1	3	2	1	1
38	2	2	6	1	1	3	4	0	1
42	3	3	5	1	1	2	2	0	1
31	4	4	2	1	1	1	2	0	1
44	1	2	2	1	1	3	1	0	1
42	4	4	3	1	0	1	4	0	1
28	4	4	2	1	1	1	3	0	1
34	2	4	6	1	0	3	4	0	1
45	1	3	7	1	0	1	3	0	1
43	4	4	5	1	1	1	3	0	1
28	3	4	0	1	0	3	4	0	1
27	3	4	0	1	1	3	3	0	1
26	2	3	1	1	0	4	4	0	1
26	3	4	1	0	1	2	2	0	1
37	3	4	4	1	0	2	4	0	1
48	3	4	11	1	1	1	4	0	1
47	2	3	12	1	1	3	1	0	1
22	2	4	1	1	1	3	4	0	1
48	4	4	1	0	1	1	4	0	1
42	1	3	12	1	1	2	4	0	1
32	4	4	3	1	1	1	4	0	1
33	4	4	3	0	0	1	3	0	1
45	4	4	1	1	0	1	4	0	1
26	2	3	1	1	0	3	4	1	1
45	4	4	1	1	1	1	4	0	1
25	3	3	1	1	0	2	4	0	1
36	4	3	3	1	0	3	2	0	1
31	3	3	2	1	0	3	3	0	1
22	3	4	2	1	1	3	3	0	1
46	4	4	10	1	1	1	3	0	1
26	2	3	3	1	1	3	4	0	1
25	3	2	1	1	0	3	3	0	1
20	4	4	0	0	0	2	4	0	1
31	3	4	3	0	0	2	4	0	1
36	3	3	3	0	0	2	3	1	1
47	3	2	5	1	1	4	4	0	1
43	3	4	2	0	1	3	4	0	1
20	3	4	0	1	1	3	3	0	1
24	4	4	4	1	1	1	4	0	1
33	2	2	3	0	0	2	4	0	1
41	3	4	3	0	1	2	4	0	1
48	3	4	4	0	1	2	4	0	1
32	4	4	1	0	1	1	4	0	1
38	3	3	4	0	0	3	2	1	1
48	3	4	8	1	1	3	3	0	1
34	1	3	4	1	0	3	4	0	1
31	1	1	6	1	1	3	2	0	1
46	1	2	7	1	1	3	1	1	1
45	2	2	7	1	1	3	1	1	1
34	3	4	4	0	1	3	1	1	1
16	2	4	1	1	1	3	4	0	1
18	3	2	1	1	1	3	1	0	1
22	2	2	1	1	1	3	1	1	1
32	2	2	2	1	1	2	4	0	1
41	1	3	3	1	0	2	4	0	1
22	3	3	2	1	1	2	4	0	1
23	3	2	0	1	1	2	2	0	1
22	3	4	0	1	0	3	4	0	1
40	2	2	6	1	1	2	2	1	1
29	3	4	1	0	1	2	3	0	1
42	4	4	0	0	0	3	4	0	1
29	3	4	2	1	1	3	4	0	1
31	3	2	1	1	1	3	4	0	1
28	4	4	3	0	0	1	4	0	1
21	2	3	0	1	1	3	4	0	1
26	4	4	2	1	1	1	3	0	1
37	3	4	0	1	1	3	4	0	1
24	3	4	2	1	1	2	2	0	1
25	4	4	0	0	1	2	4	0	1
22	2	1	0	1	1	2	2	0	1
45	4	4	1	1	1	1	4	0	1
47	4	4	1	1	1	1	4	0	1
28	4	4	5	1	0	3	4	0	1
24	2	2	4	1	1	3	4	0	1
34	3	3	6	1	1	2	3	0	1
47	2	3	5	1	1	1	1	0	1
31	3	4	2	1	1	1	4	0	1
26	1	3	1	1	1	3	1	0	1
25	4	4	3	1	1	1	2	0	1
47	1	1	4	1	1	2	2	0	1
48	1	1	8	1	1	1	1	1	1
38	2	2	10	1	1	3	2	0	1
32	1	3	4	1	1	2	2	1	1
47	1	2	2	1	1	2	4	0	1
27	4	4	3	1	1	1	4	0	1
40	1	1	0	1	1	3	2	0	1
46	4	4	6	1	1	1	4	0	1
33	3	3	3	1	1	3	4	0	1
49	1	2	5	1	0	2	2	1	1
21	2	4	3	1	1	3	2	0	1
31	4	4	0	0	0	2	4	0	1
42	4	4	4	1	1	3	4	0	2
35	4	4	3	1	1	1	4	0	2
31	4	4	4	1	1	3	3	0	2
42	4	4	6	1	1	1	3	0	2
49	3	4	4	1	1	3	4	0	2
21	4	4	1	1	1	1	3	0	2
28	3	4	3	1	1	1	4	0	2
22	4	4	1	1	1	1	3	0	2
36	4	4	3	1	0	1	4	0	2
45	2	2	9	1	1	3	3	0	2
40	4	4	4	1	1	1	4	0	2
30	2	2	7	1	1	3	4	0	2
35	4	4	5	1	0	1	4	0	2
26	2	4	2	1	1	1	4	0	2
45	4	4	3	1	1	1	4	0	2
27	3	3	2	1	1	3	4	0	2
32	4	4	4	1	1	1	2	0	2
27	4	4	3	1	1	1	3	0	2
28	4	4	2	0	1	1	4	0	2
30	4	4	3	1	1	2	1	0	2
34	4	4	4	1	1	2	4	0	2
26	3	4	3	1	1	2	3	0	2
44	1	4	2	1	1	1	3	0	2
29	4	4	3	1	1	1	4	0	2
26	3	4	2	1	1	3	3	0	2
41	4	4	8	1	1	1	4	0	2
32	3	3	4	1	0	3	3	0	2
23	3	1	1	1	0	3	3	0	2
38	2	3	4	1	1	1	2	0	2
22	4	4	1	1	0	2	2	0	2
34	3	4	3	0	1	1	4	0	2
38	3	4	7	0	1	2	3	0	2
21	4	4	1	1	1	1	4	0	2
43	1	3	4	1	1	1	4	0	2
44	3	3	9	1	1	1	1	0	2
24	4	4	1	1	1	2	4	0	2
27	4	4	1	1	0	3	3	0	2
34	3	4	4	1	1	3	3	0	2
29	3	4	2	1	1	1	4	0	2
26	4	4	1	1	0	2	3	0	2
37	4	4	7	1	1	1	4	0	2
21	3	4	3	1	1	1	4	0	2
47	4	4	4	0	1	2	4	0	2
41	4	4	3	1	0	2	3	0	2
29	3	4	3	1	1	1	3	0	2
25	4	4	1	1	0	1	4	0	2
33	4	4	2	0	0	1	3	0	2
23	4	4	1	0	1	1	4	0	2
32	4	4	4	1	1	2	3	0	2
45	4	4	3	1	1	1	4	0	2
37	4	4	4	1	1	1	4	0	2
35	2	4	4	0	1	3	2	0	2
37	4	4	3	1	1	3	4	0	2
35	4	4	5	1	1	2	4	0	2
23	4	4	1	1	1	3	3	0	2
38	2	2	8	1	1	2	2	0	2
41	4	4	4	0	0	2	4	0	2
35	1	2	9	1	0	3	1	0	2
29	4	4	3	1	1	3	2	0	2
26	3	3	2	1	1	1	3	0	2
22	3	3	2	1	1	3	3	0	2
30	2	3	5	1	1	3	1	1	2
36	4	4	3	1	1	3	3	0	2
26	3	4	3	1	1	1	4	0	2
32	4	4	2	1	0	3	4	0	2
39	4	4	3	0	1	2	4	0	2
29	3	4	3	1	1	1	3	0	2
40	4	4	5	1	1	1	3	0	2
43	3	3	6	1	0	3	2	0	2
44	3	4	6	1	1	3	2	0	2
24	4	4	2	1	1	2	4	0	2
42	4	4	3	1	0	1	4	0	2
33	3	4	2	1	1	1	4	0	2
24	4	4	1	0	1	2	3	0	2
28	3	4	2	0	1	2	3	0	2
32	2	1	5	1	0	2	2	0	2
26	2	2	4	1	1	3	4	0	2
27	4	4	1	1	1	1	4	0	2
41	3	4	3	0	1	2	4	0	2
28	3	4	2	0	1	3	3	0	2
23	4	4	1	1	0	3	4	0	2
31	2	2	4	1	1	4	3	1	2
33	4	4	3	0	1	2	4	0	2
35	4	4	5	1	1	1	4	0	2
39	3	4	5	1	1	3	4	0	2
27	4	4	2	1	1	1	3	0	2
48	4	4	3	0	1	1	4	0	2
25	3	1	2	1	0	3	4	0	2
38	4	4	4	1	1	2	4	0	2
48	4	4	7	1	0	1	4	0	2
34	4	4	4	1	0	3	3	0	2
36	3	3	4	1	1	1	3	0	2
34	4	4	3	1	0	3	4	0	2
42	4	4	4	0	0	2	4	0	2
45	3	3	5	0	1	1	3	0	2
37	4	4	4	0	1	2	4	0	2
38	4	4	3	0	0	2	4	0	2
42	3	3	4	0	1	3	4	0	2
42	2	4	5	0	1	2	3	0	2
41	4	4	6	1	1	1	4	0	2
43	4	4	5	0	1	1	4	0	2
34	4	4	2	0	0	3	2	0	2
44	2	3	1	0	1	2	4	0	2
41	4	4	4	0	1	1	4	0	2
36	4	4	3	1	1	1	4	0	2
34	1	2	5	1	1	3	4	0	2
32	3	2	5	1	1	3	3	0	3
34	3	3	6	1	1	1	4	0	3
24	4	4	2	1	0	3	3	0	3
21	3	3	1	0	1	3	2	0	3
38	4	3	9	1	1	3	3	0	3
39	4	4	3	1	0	1	4	0	3
35	2	2	6	1	0	2	2	1	3
30	2	3	7	1	1	3	3	0	3
17	3	4	1	1	1	3	3	0	3
32	2	4	3	1	1	3	4	0	3
43	4	4	5	0	1	1	4	0	3
31	2	2	4	1	1	3	3	0	3
24	1	2	3	1	1	3	2	0	3
26	2	4	3	1	1	1	3	0	3
35	3	4	4	1	0	1	4	0	3
46	3	4	4	1	0	3	4	0	3
29	2	3	3	1	1	3	3	0	3
21	3	4	1	1	0	3	4	0	3
31	4	4	5	1	0	1	4	0	3
24	4	4	2	1	1	3	3	0	3
24	2	4	3	1	1	3	3	0	3
36	4	4	4	1	1	1	3	0	3
37	2	3	9	1	1	3	3	0	3
37	3	3	6	1	1	3	3	0	3
37	3	3	11	1	1	1	2	0	3
44	4	4	4	0	1	2	3	0	3
35	2	3	6	1	1	2	3	0	3
25	4	4	3	1	1	3	3	0	3
21	4	4	2	1	1	2	3	0	3
24	1	2	3	1	1	3	2	0	3
16	2	3	1	1	1	3	1	0	3
21	3	2	1	1	1	3	1	1	3
25	2	4	2	1	1	2	4	0	3
26	4	4	1	1	0	2	4	0	3
43	4	4	2	1	1	1	4	0	3
24	4	4	1	1	1	1	4	0	3
30	3	4	3	0	1	3	3	0	3
30	2	3	3	1	1	3	3	0	3
26	4	4	2	1	1	3	3	0	3
29	2	4	4	1	1	3	2	0	3
24	3	4	4	1	1	3	1	0	3
29	3	3	2	1	1	3	2	0	3
29	1	2	1	1	1	3	3	0	3
22	4	4	1	1	1	2	4	0	3
30	3	3	4	1	0	3	2	0	3
24	4	4	1	1	1	2	3	0	3
25	4	4	2	1	1	1	2	0	3
44	4	4	5	1	0	1	4	0	3
28	2	3	3	1	1	2	4	0	3
22	3	3	1	1	1	3	2	0	3
30	2	2	6	1	0	2	3	0	3
25	3	4	3	1	1	2	4	0	3
25	4	4	2	1	1	3	3	0	3
33	4	4	2	1	0	1	4	0	3
33	3	3	4	1	0	2	3	0	3
26	3	3	2	1	0	2	2	0	3
29	3	4	5	1	1	3	3	0	3
32	3	3	4	1	1	2	1	0	3
30	4	4	1	1	0	3	2	0	3
37	4	4	1	0	1	1	4	0	3
31	1	2	4	1	1	3	3	0	3
36	1	2	4	1	1	3	1	1	3
36	2	2	7	1	0	2	2	1	3
26	3	4	2	1	0	2	4	0	3
36	4	4	3	1	1	1	4	0	3
28	4	4	1	1	1	2	4	0	3
33	4	4	5	1	1	3	3	0	3
25	3	4	2	1	0	2	4	0	3
31	4	4	2	0	1	1	4	0	3
38	4	4	4	1	0	1	4	0	3
35	1	2	5	1	1	3	3	0	3
33	4	4	3	0	0	2	4	0	3
30	2	2	2	1	1	3	2	0	3
20	3	3	2	1	1	2	2	1	3
18	3	3	1	1	1	2	2	0	3
30	3	2	3	1	1	3	3	0	3
35	2	3	6	1	0	3	2	0	3
22	3	3	2	1	1	3	1	0	3
28	2	4	7	1	1	3	3	0	3
21	3	3	1	1	1	3	1	0	3
27	3	4	4	1	1	3	4	0	3
30	3	4	3	1	1	3	3	0	3
25	3	4	2	1	1	3	3	0	3
26	4	4	3	1	1	3	2	0	3
37	2	4	5	1	1	1	4	0	3
47	1	3	9	1	0	3	3	0	3
36	1	1	5	1	1	3	3	0	3
36	2	3	6	1	1	2	4	0	3
36	4	4	3	1	1	2	4	0	3
28	4	4	4	1	1	3	4	0	3
21	4	4	2	1	1	3	3	0	3
25	4	4	2	1	1	2	3	0	3
30	3	4	3	1	1	3	4	0	3
22	3	3	3	1	1	3	3	0	3
23	4	3	2	1	0	2	3	0	3
36	3	4	9	1	1	3	4	0	3
28	4	3	2	1	1	3	2	0	3
46	2	2	5	1	1	2	4	0	3
47	4	4	5	1	1	3	2	0	3
41	1	4	5	1	0	2	4	0	3
44	4	4	5	1	1	3	4	0	3
34	2	3	3	0	1	3	2	1	3
37	2	3	6	1	1	3	4	0	3
34	4	4	2	0	1	1	4	0	3
22	2	4	2	1	1	3	2	0	3
33	2	3	4	1	1	2	3	0	3
21	3	4	3	1	1	3	1	0	3
31	4	4	4	1	0	3	4	0	3
41	4	3	5	1	0	3	4	0	3
30	4	3	4	1	1	3	3	0	3
32	2	4	5	1	1	3	4	0	3
27	4	4	2	0	0	2	4	0	3
26	4	4	1	0	0	2	4	0	3
42	4	4	5	0	1	2	4	0	3
24	4	4	1	1	1	1	3	0	3
37	4	4	6	1	1	1	4	0	3
30	2	3	5	1	0	3	4	0	3
27	4	4	1	1	1	1	4	0	3
34	2	4	6	1	1	3	3	0	3
32	3	4	5	0	1	1	4	0	3
28	4	4	1	0	0	2	4	0	3
29	3	3	1	0	0	2	4	0	3
42	4	4	3	0	1	2	4	0	3
21	2	2	0	0	1	4	4	0	3
22	4	4	2	1	1	3	4	0	3
36	4	4	3	0	1	3	4	0	3
45	2	3	3	0	0	2	4	0	3
34	4	4	2	0	0	2	4	0	3
35	2	3	5	1	1	3	3	0	3
19	4	4	1	1	1	2	3	0	3
27	4	4	4	1	1	3	3	0	3
37	2	4	4	1	0	2	3	0	3
26	3	2	4	1	1	3	4	0	3
28	1	3	5	1	1	3	4	0	3
31	3	4	5	1	1	1	4	0	3
32	2	2	6	1	1	2	3	0	3
40	2	2	4	0	0	2	4	0	3
27	3	3	5	1	1	2	4	0	3
27	2	2	3	1	1	2	2	1	3
37	4	4	5	0	0	2	4	0	3
22	4	3	1	1	1	2	2	0	3
27	4	4	4	1	1	1	2	1	3
21	4	4	1	0	1	2	4	0	3
30	1	3	2	1	1	3	4	0	3
23	2	2	1	1	1	2	4	0	3
25	2	4	3	1	1	1	3	0	3
42	2	4	6	1	1	2	4	0	3
29	4	4	3	1	1	1	4	0	3
33	4	4	2	1	0	2	4	0	3
33	4	4	3	1	1	1	4	0	3
39	3	3	8	1	0	1	4	0	3
33	3	3	4	1	0	2	2	0	3
17	3	3	1	1	1	2	4	0	3
