# Supplementary material for: A novel variant of social spider optimization using single centroid representation and enhanced mating for data clustering
Source: PeerJ Comput Sci. 2019 Jul 22;5:e201. doi: 10.7717/peerj-cs.201 (PMC7924720; doi:10.7717/peerj-cs.201)
Supplement: Supplemental Information 1 — The raw data used in the experiments. [file peerj-cs-05-201-s001.zip › datasets for peerj/patent corpus1/C101P7063011.txt]

BACKGROUND OF THE INVENTION

The present invention relates to a hot stamping cylinder of metal, with a heating system located in the cylinder hollow space. Until now, punching or stamping cylinders for hot stamping processes have been heated by oil in that the inner space of the cylinder has been filled with oil and coupled to an oil circuit with an external oil heating apparatus.

This method is cumbersome and the mobility inside of a printing machine is considerably limited. Additionally, the controlling of the temperature is very sluggish, high energy losses are encountered and problems regarding the disposal of waste oil are produced.

A different method for the heating of the cylinders is based on the application of an electrical heating cartridge in the center of the cylinder with an energy supply through slip rings.

The drawbacks of this solution are the short useful lifetime of the heating wires due to their high temperature stress, a sluggish regulating and long cooling times due to a high heat capacity.

SUMMARY OF THE INVENTION

Object of the present invention has been to design a heater for a hot stamping cylinder so that the known drawbacks no longer occur, an optimal heat distribution is possible and the entire matter can be arrived at with as simple as possible means.

This object has been met at a hot stamping cylinder of the kind mentioned above in accordance with the present

Due to the invention it is possible to achieve, apart from the optimal and efficient heat distribution at the cylinder, a simple clamping of the tools in the desired position on the cylinder (expansion and contraction, resp. of the cylinder jacket larger than that of the ring or sleeve, resp. shaped tools). In order to achieve this, a cylinder of aluminum with an as thin as possible wall thickness with tools of brass is applied. By means of this the thermal expansion of the cylinder is utilized as clamping means for the tools.

Due to the heating foil which is pressed against the inner wall of the cylinder it is possible to design latter in such a manner that the heating output turns out to be higher in predetermined areas, e.g. at the end of the cylinder in order to compensate for the larger heat discharge through the cylinder bearings. This is achieved in that the distribution of the heating conductors on the heating foil is always selected to be so dense that a homogeneous heat distribution over the entire with of the working area is ensured.

A homogeneous pressing on force of the heating foil onto the inner wall of the cylinder is achieved advantageously by expansion brackets which at the same time allow a possibly necessary exchanging of the heating foil speedily and in a simple manner.

Also to be noted is that the thinner the wall of the cylinder is, the less its heat capacity is and accordingly the heating up and cooling down times, thus the capacity to react at a not constant heat discharge during operation is accordingly faster. The cooling time can be shortened additionally substantially by additional forced air cooling of the cylinder (cooling ventilator).

The surface temperature of the cylinder is controlled preferably to a desired temperature and held constant. A temperature sensor belongs to the controlling which is integrated in the heating foil, in the cylinder jacket or otherwise inside of the cylinder.

The subject of the invention allows a much simpler change of the process in the pressing part (stamping part), a substantially more homogeneous heat distribution on the stamping cylinder (also at the edge areas), a constant operating temperature due to a quicker controlling of the temperature, quick heating up and cooling down times and a high efficiency due to the local heat generation. Although the heating elements (heating foils) have a long useful life time they can be exchanged in a simple and quick manner. The invention allows additionally a simple mounting of the tools by the heat expansion occurring between the cylinder and tools (shrinking, clamping).

BRIEF DESCRIPTION OF THE DRAWINGS

In the following, the invention is explained somewhat more in detail based on an exemplarily embodiment illustrated in the drawing. There is shown in:

FIG. 1 a longitudinal section through a hot stamping cylinder in accordance with the invention, and

FIG. 2 a cross section through a cylinder according to FIG. 1 (at an enlarged scale).

DETAILED DESCRIPTION OF THE INVENTION

The hot stamping cylinder I illustrated in the drawing includes a cylinder jacket 2 of aluminum and a heating foil 3 pressed against the inner wall of the cylinder, whereby the pressing on is achieved by a plurality of resilient expansion clamps 4 (the clamps can be arranged at mutual distances or directly side by side).

The cylinder is supported in an as such known way through end flanges 5, 6 in bearings 7, 8 and is driven e.g. through a gear rim 9. Stamping tools 10 of brass are set onto the outer surface of the cylinder (they are arrested by thermal expansion of the cylinder jacket 2 in the set position).

A temperature sensor 11 is integrated in the cylinder wall. The electrical connections of the sensor 11 and of the heating foil 3, as well (energy supply) proceeds through conduits (identified schematically by 11' and 3', resp.) which are located in the rotating cylinder 1 and extend in a way known as such to collector rings 11'' and 3'', resp.

The heating foil 3, of a heat resistant material, includes a plurality of conduits performed in consideration of the local requirements (looks similar to a perforated sheet metal or an expanded metal foil, resp.). The geometrical design (variously dense distribution) proceeds in accordance with the order at the producer).

The heating foil is preferably covered at both sides by thin mica like layer 12, 13 (FIG. 2). Towards the cylinder inner side the heating foil 3 is additionally covered by an insulating mat 14 (FIG. 2) which comes to lie between the heating foil 3 and the clamps 4 (heat insulation towards the inside).

When the hub 6 is removed, the heating foil 3 and the clamps 4 can be inserted from the side into the cylinder.
