# Supplementary material for: A novel variant of social spider optimization using single centroid representation and enhanced mating for data clustering
Source: PeerJ Comput Sci. 2019 Jul 22;5:e201. doi: 10.7717/peerj-cs.201 (PMC7924720; doi:10.7717/peerj-cs.201)
Supplement: Supplemental Information 1 — The raw data used in the experiments. [file peerj-cs-05-201-s001.zip › datasets for peerj/patent corpus1/C106P6176919.txt]

FIELD OF THE INVENTION

This invention is directed to a water-based paint composition especially useful on automotive windshields. More particularly, it is a sodium silicate based paint including fused silica.

BACKGROUND OF THE INVENTION

Various paint compositions are known for use on automotive and architectural glass. Such paints are used, for example, to form opaque borders around the peripheral marginal surfaces of glazings used as windshields, sidelites, and backlites of motor vehicles. These borders are used to obstruct from view attachment means for the glazings and protect adhesives which might be used from exposure to light which could degrade them.

Generally these compositions are ceramic compositions formed from a mixture of metal oxides in an organic (oil based) vehicle like mineral oil. The opaque peripheral marginal paint bands fired onto automotive glazings are generally black provided by colorant oxides like chrome oxide, cobalt oxide and nickel oxide. In view of environmental and commercial considerations, more desirable water-based paints have been developed for use in place of such organic vehicle paints. One such paint is disclosed in U.S. Pat. No. 5,698,026, commonly assigned herewith, which is a soda-lime silicate based paint which uses metal oxide pigment to color the glass. That water based paint advantageously is curable at relatively low temperatures compared to the relatively high temperatures generally required for ceramic/organic vehicle paint curing. Subjecting the glass to high temperatures to cure the paint can impart undesirable optical distortions into the glass sheets.

It is known in the automotive industry that the outer edge of a windshield is most sensitive to stone chips because of stresses contained in this region. Adding paint to this region, and later subjecting the glass to heating and shaping, I believe can intensify this stress, particularly weakening the glass in the painted area and making it more susceptible to stone chipping or breakage. Automotive windshields are made of two panes of glass laminated together with a layer of polyvinyl in-between. Even applying the paint to the inside glass surface near the occupant, which is not directly contacted by stones, can have a negative impact on stone chip resistance of the glass surface facing outside the vehicle.

It is an object of the present composition to provide a water-based paint composition which has improved stone chip resistance for the glass on which it is applied. It is an object of the invention to provide a water-based paint with excellent adhesion to glass on which it is applied. I have found that these objects can be accomplished by including fused silica in a water based silicate paint. These and other objects are accomplished by the present invention paint which is curable at relatively low temperatures and which exhibits excellent durability.

DISCLOSURE OF THE INVENTION

The invention disclosed herein is a water-based paint composition particularly useful as a coating on soda-lime-silica glass. The composition comprises:

(i) water-soluble sodium silicate forming 30 to 50 weight percent of the composition,

(ii) water forming 20 to 30 weight percent of the composition;

(iii) water-soluble base in an amount sufficient to provide the composition with a pH of at least 10.5;

(iv) finely divided metal oxide powder selected from the group consisting of oxides of copper, iron, nickel, cobalt and mixtures thereof forming 25 to 40 weight percent of the composition and having a particle size, on average, less than 7 microns;

(v) fused silica frit powder having, on average, a particle size of up to about 20 microns and forming 1 to 20 weight percent of the composition;

(vi) low-melting glass frit powder melting below 1300.degree. F. forming 0 to 10 weight percent of the composition and having a particle size, on average, less than 10 microns;

(vii) particles of soda-lime-silica glass forming 0 to 10 weight percent of the composition and having a diameter, on average, less than 20 microns and having a melting point of at least about 1700.degree. F.; and

(viii) zinc oxide forming 0 to 10 weight percent of the composition.

In addition, preferably the composition comprises small amounts of aluminum hydroxide. According to another aspect of the invention, it is a cured coating of the paint on a glass sheet.

DETAILED DESCRIPTION OF PREFERRED EMBODIMENTS

The invention composition is a water-based paint useful as a coating on glass, such as for the "black out" area around the periphery of a windshield. The glass paint components comprise, as disclosed in detail above, silicate, water, water-soluble base, metal oxide powder like copper oxide, low-melting glass frit powder, fused silica, and optionally, one or both of high-melting glass particles comprising soda-lime-silica glass and zinc oxide. Each of these components, including optional components, will be discussed in detail below.

The present invention paint with fused silica has been unexpectedly found by the inventor to significantly improve the ability of a windshield to resist stone chipping when it carried the present invention paint as compared to prior art water based paints such as the one disclosed in the above referenced patent.

Water-soluble sodium silicates form between about 20 and 50 weight percent of the composition of this invention, more preferably, between about 20 and 40 weight percent of the composition, most preferably being about 25 weight percent, i.e., as used herein "weight percent of the composition" meaning a fraction of the total weight of the composition. They may comprise a single sodium silicate or a mixture of different sodium silicates. Water-soluble sodium silicates useful in this invention composition can be represented by the formula SiO.sub.2 :Na.sub.2 O, wherein the mole ratio therein of the two oxides is from about 2:1 to about 4:1. In addition to the water-soluble sodium silicate, water-soluble potassium silicates of similar formula may also be included in the composition. When they are included, they are generally present in minor amounts, preferably less than 5 percent by weight, generally between about 5 and 10 weight percent of the composition.

Yet another required component of the composition is water which is included in an amount between about 20 and 30 weight percent of the total composition weight, preferably in an amount between about 22 and 28 weight percent. The composition also includes a water-soluble base which is employed to provide the paint composition with a pH of at least about 10.5, preferably being above 12.5, more preferably about 13.5. The pH is required to be on the basic side as is indicated by the required pH. Providing the composition with this pH is necessary to impart desirable shelf life to the paint. Examples of water-soluble bases which may be employed include but are not limited to sodium hydroxide and potassium hydroxide, with sodium hydroxide being preferred. The amount of base employed is dependent, e.g., on the particular base and concentration employed. For example, using a 2N sodium hydroxide base, is generally included in about 2 to 10 weight percent of the composition, more preferably in about 3 to 8 weight percent, and most optimally, in about 3 to 6 weight percent. Optimal amounts and types of bases which may be employed would be apparent to those skilled in the art in view of the present disclosure.

The composition further comprises as a pigment finely divided metal oxide selected from copper oxide, iron oxide, nickel oxide, cobalt oxide and mixtures thereof, with the inclusion of copper oxide being preferred. This pigment gives the paint a black color and forms 25 to 40 weight percent of the composition, preferably between about 30 to 40 weight percent of the composition. The finely divided powder pigment has a particle size (diameter) on average less than about 7 microns, preferably being between about 3 and 7 microns, most preferably being about 5 microns. These compositions would vary in color from black to dark gray, depending on the mixture and percentages of the metal oxides. Copper oxide, which is preferred, provides a black paint composition. It is undesirable to use chromium oxide in the paint composition since it interferes with the adhesion of the paint to the glass, hence my invention paint is chromium-free.

The paint also includes as a critical component fused silica frit powder in an amount of 1 to about 20 weight percent of the composition. This materials is well known to those skilled in the art and commercially available as from C. E. Minerals Co. It is generally characterized as being a glass prepared by fusing (melting) very pure silicon dioxide. This material has a very low coefficient of thermal expansion. In the present invention, this glassy material is incorporated as a powder frit. Generally, the diameter of the powder particles is, on average, up to 20 microns, being preferably 3 to 15 microns, more preferably, the particles have a diameter in the range of about 5 to 7 microns. More preferably, this frit is included in the range of 5 to 20 weight percent. I have found that incorporating the fused silica frit in the water based paint composition reduces its coefficient of expansion so that it more closely matches that of the glass on which it is applied. As is known in the industry, blackout paint is generally applied to a flat glass pane, the paint cured so the glass can be handled, and then the glass is heated to high temperatures so that the glass can be formed into a desired shape. I believe that this closer match of thermal expansion between the paint and glass reduces the stress that might be imparted to the painted area of the glass when it is heated, as during shaping or lamination, and hence makes the area more resistant to breakage when impacted by stones. The greater the difference in thermal expansion between a paint and the glass substrate also has a negative impact on the adhesion of the paint to the glass which I believe contributes to a weakening of the glass making it more susceptible to breakage by stone impact. By improving the match between the thermal expansion of the paint and glass as in the present invention, the paint is more adherent to the glass. This explanation is provided in an effort to explain the unexpected improved stonc chip resistance provided by the present invention paint. Neither the accuracy nor understanding of the theory put forth above, however, is necessary for practice of the disclosed present invention.

Optional materials may also be included in the paint. For example, the paint also may include a glass frit powder which is a low-melting glass material which melts below about 1300.degree. F. Optimally it is included in the water based paint composition in an amount comprising 0 to 10 weight percent, more preferably being between about 3 and 10 weight percent, most preferably being between about 3 and 8 weight percent of the present invention blackish paint composition. The low-melting glass frit, when used, is added in a powder form, the particle diameter being on average less than about 10 microns, preferably being between about 3 and 7 microns, most preferably being on average about 7 microns. Exemplary of preferred glass frit materials useful in the present composition, often referred to as enamel frits, are silicates of metals such as zinc, boron, bismuth, titanium, zirconium, and aluminum and mixtures thereof, e.g., titanium-silicate glass, zinc boro-silicate glass and bismuth boro-silicate glass. Many such glass frits are readily commercially available as from General Colors Co. and O. Hommell Co. Still other glass frits which may be employed in the present invention will be apparent to those skilled in the art in view of the present disclosure. The use of this low-melting glass frit in the paint improves its adhesion to the glass on which it is coated and to PVB or urethane sealants which may contact the paint. As is known, PVB is used within laminated windshields and urethane sealants are used between the glass and the car body.

The paint composition optionally includes particles of soda-lime-silica glass which is a high-melting glass frit. This component contributes to improved temperature stability of the paint and adhesion to the glass on which it is applied. The particles are made of any soda-lime-silica glass, this type of glass being well known in the glass industry. Soda-lime-silica glass, used in the automotive and architectural industries, is commonly made by the float glass process. It is generally characterized by the following basic composition, the amounts of the components being based on a weight percentage of the total glass composition: silicon dioxide 68-75; aluminum oxide 0-5; calcium oxide 5-15; magnesium oxide 0-10; sodium oxide 10-18; and potassium oxide 0-5. Additionally, the calcium oxide+magnesium oxide is 6-15%, and sodium oxide+potassium oxide is 10-20%. Such glasses can include colorants like iron oxide, cobalt oxide, or copper oxide to name a few. Often UV absorbers like titanium oxide or cerium oxide are incorporated to improve the optical properties. Soda-lime-silica glasses, either with or without such colorants or other additives may be used in the present invention paint composition. Desirably, glass particles included in the paint composition would be similar or identical to the glass on which the paint will be applied, however, such is not necessary. The use of a particular soda-lime-silica glass is not critical to the present invention. The glass particles may be in powder or spherical form. Generally, the diameter of the particles is, on average, up to 20 microns, being preferably 3 to 15 microns. More preferably, the particles have a diameter in the range of about 5 to 7 microns.

The soda-lime-silica particles are optionally included in the paint composition in an amount of 0 to 10 weight percent based on total weight of the paint composition. Preferably, when included, the amount of such high-melting glass particles in the water-based paint comprise 4 to 10 wt. Percent. These particles may be obtained by grinding the glass to a desired diameter or obtained commercially. Spherical particles are most desirable when the paint is to be applied by screen printing, since they are less abrasive to the screen. Spherical particles are commercially available, for example, from Cataphote Inc., under the name Glas-Shot.TM.. In the case of spherical particles the size may be 5 to 20 microns or even smaller since they optimally suitable for use, however smaller sizes are not as readily commercially available.

The water based paint may further include an adhesion promoter: zinc oxide. This adhesion promoter, like the low-melting glass frit, promotes the adhesion of the paint to the glass. And, in addition, when the paint is used in contact with vinyl as in a laminated windshield, these adhesion promoters also promote the adhesion of the vinyl to the glass as described below. When zinc oxide is included in the composition, it comprises generally about up to 10 weight percent, preferably being 2 to 10 weight percent, and more preferably between about 3 and 6 weight percent. Optimally, when included, it comprises between about 4 and 6 weight percent based on the weight of the composition. The zinc oxide is preferred to be provided in the paint composition in a particle size of between about 2 and 3 microns on average, however particle size is not critical. It likewise improves the adhesion to vinyl and urethane sealants.

Still another optional, but desirable, component included in the black paint composition of this invention is a surfactant. Surfactants are well known materials and often added to paints to improve the wetting characteristics of the liquid paint to the substrate to which it is applied. Exemplary of one such material is "FC-171" made by 3M Company. Still other surfactants are known to those skilled in the art. Desirably, it forms about 0.1 to 1.0 weight percent of the paint composition, more preferably about 0.25 to 0.5 weight percent. Another optional but desirable component is aluminum hydroxide which is preferably included in the composition in up to about 5% by weight of the composition. It is generally added to the paint as aluminum hydroxide hydrate and has been found to increase the shelf life of the paint and may increase the adhesion of the paint to the glass sheet.

While this paint composition has particular utility on soda-lime-silica glass as used in automotive and architectural glass, its use is not meant to be so limited. It may also find application for use on other glass like spandrel or on decorative glass panels or even other substrates, other than glass. The automotive glass may be any glass in the automotive vehicle, such as side glass or windshield glass, and applied on any surface thereof, including the surface contacting the vinyl between the laminated panes of the windshield or on the outside surfaces.

To make the paint composition, the components may be added together and then ball milled until a substantially uniform mixture of components is obtained. This milling may also be carried out to provide the desired particle size of any components, for example the glass particles and the low melting glass frit, if they are initially present in particles sizes which are larger than desired in the final paint. The paint exhibits good shelf life. Ideally, however, we prefer to add the soda lime glass frit and the low melting frit mixture to the other components just before the paint is to be used since with extended periods of time the paint may experience an increase in viscosity.

After making the subject invention composition, it may be applied to a substrate, particularly a glass substrate in the case of automotive "black-out", by any technique. The glass sheet may be prepared from any type of glass generally known in the art of glass making. Typical glass sheets contemplated for use according to the present invention are soda-lime-silica automotive and architectural glazings, generally produced by the well-known float glass process.

In the application disclosed above, the paint is applied as a uniform layer to a surface of the glass sheet in a predetermined pattern by any paint application method, e.g., screen printing wherein the paint is spread across the screen by a squeegee to force the paint through the pattern onto the glass sheet. It is well known in the painting arts to apply a band of paint to the surface of an automotive glazing by screen printing. In such a situation, it is particularly desirable to maintain a moist environment surrounding the paint during the screening process. Optimally the moist environment is maintained about 80+5% rh with the present invention preferred paint compositions. Maintaining this moist environment allows for prolonged use of the paint application screen system by maintaining the moisture content of the paint at a desirable viscosity for application. This environment may be optimally provided, e.g., by the invention described in U.S. Pat. No. 5,509,964 to Boaz and commonly assigned with this invention. It is entitled "Apparatus and Method for Applying a Coating to Glass".

The predetermined pattern in which the paint may be applied to a glass sheet may comprise, for example, an opaque concealment band positioned on a peripheral marginal surface of an automotive glazing. Such concealment bands are well known in the art of automotive glazings as useful for preventing the solar radiation induced degradation of adhesives used to mount the glazings in a vehicle opening, and for concealing attachment hardware and structural components which lie below the edges of the glazings. The band generally extends to the edges of the glazings, and has a width sufficient to conceal the underlying adhesive and structural components, but which is sufficiently narrow to provide maximum vision to occupants of the vehicle. Clearly, other predetermined patterns may be utilized where applying various paint fields to glass surfaces, depending upon the ultimate purpose for the cured paint field. In the case of coatings applied to automotive glass as "black out", the coating is preferably provided in a thickness of about 12-16 microns. The coating may be applied in any thickness, however, the optimal thickness being determined by the particular application desired.

The curable compositions of the invention, after being applied to a substrate, are readily cured by baking at an elevated temperature for a time sufficient to drive off the water which cures the coating. This step may be carried at any temperature, but desirably at a temperature below the softening point of the glass. Since this water vaporization and curing can be preferably carried out at moderate temperatures, e.g., below about 400.degree. C., even between about 100.degree. C. and 200.degree. C., the painted glass is not subjected to softening and hence is prevented from being distorted during the moderate temperature.

This is in contrast to conventional organic vehicle paints which require being heated to temperatures above the softening point of the glass to cure these paints. Paint compositions applied to glass sheets are generally first cured in order to make the painted glass available for handling for further processing, i.e., bending of the painted glass sheet into a desired final shape. Heating glass to temperatures above the softening point of the glass to cure organic vehicle paints provides the glass with an opportunity to pick up distortions. Subsequent bending of the painted glass, in a second firing, again at these high temperatures provides a second opportunity for distortions to be incorporated into the glass product. Hence, the present invention paint, because it can cure at relatively low temperatures below the softening point of the glass, desirably minimizes the opportunity for distortion to be incorporated into the glass product.

This drying and curing of the water-based black paint composition may be carried out by any means. Two particularly preferred means comprise subjecting the paint applied to the glass to Infra Red (IR) radiation or microwave radiation as in a microwave oven. The latter is most particularly preferred because it may be provided as a compact unit of relatively small size, it consumes less energy and generally requires less maintenance.

In the case of a windshield type 12".times.12" sample which had an embodiment of the invention paint composition applied to a portion of its surface as a "black out"band, it was found that the coating could be cured in about one minute at 150.degree. C. in an IR oven or less than about 1 minute in a microwave oven (4 KW power). The particular embodiment of paint composition employed and the area coated suggest the optimal particular parameters useful to cure the invention paint.

As is evident, the present invention moderate temperature curable compositions are of considerable advantage in that they provide for significant energy savings in comparison to compositions which require significantly elevated temperatures for curing. In addition, as discussed above, when the substrate is glass, optical distortions can be incorporated into the glass sheet when it is exposed to significantly elevated temperatures as required to cure conventional organic vehicle glass coatings. The present invention composition overcomes this disadvantage of prior art coatings which require elevated temperatures for curing the paint. While, as described above, the paint finds particular usefulness on glass, it may also be used to paint other substrates, including, e.g., metal or plastic.

Generally, coated automotive glass will subsequently be subjected to shaping which involves subjecting the glass to high temperatures of the order of 1150.degree. F. or more, which can be 1250.degree. F. or more if the glass is tempered. This will allow the coating to further cure, although such is not required to provide a durable and adherent coating on a substrate.

The following examples are presented by way of description of the invention and to set forth the best mode contemplated by the inventor, but are not to be construed as limiting.

EXAMPLES

The following examples demonstrate the improved resistance to stone chips of glass coated with the present invention paint which includes fused silica frit (paint I) as compared to a similar comparative composition without the fused silica frit (paint II).

Composition: Paint I Paint II Sodium 33% 25% Silicate Ground Glass 7% 2% (Soda lime glass 7 micron diameter) Potassium 1% 0% Silicate Water 20% 21% Sodium Hydroxide 2% 2% (50% solution) Copper 32% 30% Oxide Glass Frit 5% 3% (bismuth borosilicate) Fused silica 0% 17%

Each of the two black paint compositions described above are applied by screen printing to the #4 surface (what would be the inside automotive vehicle surface) of three glass panes which, after curing and shaping, are laminated into two sets of three test windshields (soda-lime-silica) each. The paint was applied to a thickness of 16 microns to the windshield templates and cured in an IR oven for 3 minutes at 120.degree. C. The glass was shaped at about 1250.degree. F.

To test the impact resistance the three windshields, they were subjected to weighted projectile (pellet) impact at calibrated speeds. Speed of impact was recorded when windshield breakage occurred.

Test Results Glass area evaluated Paint I Paint II Average (MPH) impact when breakage occurred. Painted area of full W/S 54.4 68.9 52.6 58.7 54.9 69.2 A-pillar area 56.8 63.8 54.5 64.5 46.9 59.5 Cowl (lower horizontal) area 54.8 75.8 51.7 54.3 58.6 77.6 Percentage of breaks Upper horizontal area 78 44 67 22 67 39

The above test results show that the use of the fused silica frit in a water based paint significantly reduced glass breakage from stone impacts.

Other paint compositions, all according to embodiment of the present invention, are made as follows:

Paint No. #3 #4 #5 #6 Sodium Silicate 26.5% 24% 22.0% 20.5% Soda-Lime-Silica Glass* 2% 4% 7% 2% Potassium Silicate 2% 1.5% 1.5% 1% Water 20% 20% 20% 20% Copper Oxide 32% 32% 30% 28% Glass Frit (bismuth borosilicate) 3% 5% 2% 4% Zinc Oxide 2% 0% 1% 4% Aluminum Hydroxide .3% .3% .3% .5% Sodium Hydroxide 2.0% 2.0% 2.0% 2.0% (50%) Fused Silica frit 10% 11% 14% 17% Surfactant .2% .2% .2% 0% (FC-171, 3M Company) (*The glass powder has a 7 micron average diameter)

All of the above four paint compositions were applied to glass and showed excellent adhesion and stone chip resistance to the glass. 
