# Supplementary material for: A novel variant of social spider optimization using single centroid representation and enhanced mating for data clustering
Source: PeerJ Comput Sci. 2019 Jul 22;5:e201. doi: 10.7717/peerj-cs.201 (PMC7924720; doi:10.7717/peerj-cs.201)
Supplement: Supplemental Information 1 — The raw data used in the experiments. [file peerj-cs-05-201-s001.zip › datasets for peerj/patent corpus1/C114P5546886.txt]

BACKGROUND OF THE INVENTION

The present invention concerns a craft with rigid tubulars, having watertight, non-communicating compartments, and a high hydrodynamic efficiency, wherein internal spaces are enlarged with respect to the known rubber dinghies.

Rubber dinghies, beyond their great advantages of maneuverability and transportability, also have a few disadvantages:

they are subject to puncturing, which comprises their most serious damage;

they require a rather long time for inflating;

during movement and in particular situations, they may get deformed in an impact with waves, with a consequent increase of the friction and loss of speed and seaworthiness; and

due to the cylindrical structure of their edges and to the material they are constructed of, seats or similar structures are not provided.

SUMMARY OF THE INVENTION

It is the aim of the present invention to provide a craft that maintains the positive features of a rubber dinghy without its disadvantages.

The aim set forth is reached by means of the craft according to the present invention, which includes a structure corresponding to one of the inflatable tubulars of rubber dinghies, constructed with different kinds of rigid materials, like polyester reinforced with glass fiber, having externally a cylindrical shape or a similar shape, and internally being provided with cavities that increase the internal space so that, while maintaining the shape typical for rubber dinghies, the object according to the present invention has a structural stiffness and a mechanical resistance.

Still according to the present invention, it is provided that the craft be provided on deck with infrastructures for providing cabins and/or protection from atmospheric agents; to this purpose, a greater space inside the craft offers great advantages.

The advantages of the craft according to the present invention consist of a greater internal space, the lack of maintenance, resistance to aging and puncturing, reduced petrol consumption as compared with rubber dinghies, and greater safety on sea with respect to all conventional crafts.

BRIEF DESCRIPTION OF THE DRAWINGS

The present invention will be described in more detail hereinbelow relating to the enclosed drawings in which some preferred embodiments are shown.

FIG. 1 shows a plant scheme of the craft according to the present invention, with rigid tubulars, having watertight, non-communicating compartments, provided for the lower hull as well as for the deck.

FIGS. 2, 3, 4A and 4B respectively show a square section, a lateral view and details of a craft obtained by coupling a hull F and a deck C, consisting of watertight chambers separated in a transversal and a longitudinal sense.

FIGS. 5A and 5B show a lateral scheme of a structure of a possible enlargement shape of the internal space, and of a structure variant of the tubulars.

FIGS. 6 and 7 show an upper and a square scheme of a craft provided with lateral folding-backs. In possible variants, the seats may also be built into the structure of the upper external surface of the craft.

DETAILED DESCRIPTION OF THE INVENTION

The enclosed figures show a craft with rigid tubulars, having watertight, non-communicating compartments, a high hydrodynamic efficiency and enlarged internal spaces. The craft includes:

tubular hulls 1 made out of a rigid material like metal, plastic or polyester reinforced with glass fiber, provided with a floating capacity similar to inflatable crafts, but being rigid and not deformable during movement;

a plurality of diaphragms 2 for creating longitudinal and transverse compartments in the internal volume of hulls 1, dividing the craft into watertight, non-communicating chambers 3 for anti-sinking safety;

internal perimetral shapes 4 of tubulars 1, more or less re-entrant, for a greater internal space and for maintaining anti-sinking volume reserves;

a plurality of lateral backs 5, movable on hinges 6, which may be applied onto the upper edges of the rigid tubulars 1.

The lateral backs 5 may fold over the seat portion, as shown in FIG. 7, to thereby conceal the seat.

FIG. 1 is an overhead view of the craft. A plurality of longitudinally extending diaphragms 2 and a plurality of transversely extending diaphragms 2 are provided for separating an internal volume of each of the hulls 1 into longitudinal and transverse compartments, to thereby provide a plurality of non-communicating, watertight chambers 3 within each of the hulls 1 for anti-sinking safety. The longitudinally extending diaphragms 2 include a first diaphragm which diverges with respect to a centerline of the craft from a forward end toward a rearward end of the craft, as shown in FIG. 1. A second diaphragm extends rearwardly of the first diaphragm, and a third diaphragm extends rearwardly of the second diaphragm. The first, second and third diaphragms are longitudinally non-aligned, as illustrated in FIG. 1. FIG. 1 further shows a fourth diaphragm extending rearwardly of the third diaphragm.

In a possible structural variant shown in FIGS. 2, 3, 4A and 4B, the craft is realized by coupling the hull F and the deck C, and provides the presence of a series of separated watertight chambers, much closer in the lower part, i.e., in the hull F, than in the upper part, i.e., in the deck C. This increases the unsinkability, should the craft dash against a rock.

Still for the same purpose, the internal structure of the hull F, and therefore of tubulars 1, may be filled up with foam materials with closed cells.

As a result of the greater internal space in a craft according to the present invention, the driving console 7 may be placed in a central position, as shown in FIGS. 1 and 6, with lateral areas 8 for walking. In previous crafts with very small dimensions, until now, the console was placed laterally for lack of space. Obviously, the shape of the tubulars 1 may also be different than cylindrical, as shown in FIGS. 2 and 5, where a further variant is shown provided with a keel-structure 9.
