# Supplementary material for: A novel variant of social spider optimization using single centroid representation and enhanced mating for data clustering
Source: PeerJ Comput Sci. 2019 Jul 22;5:e201. doi: 10.7717/peerj-cs.201 (PMC7924720; doi:10.7717/peerj-cs.201)
Supplement: Supplemental Information 1 — The raw data used in the experiments. [file peerj-cs-05-201-s001.zip › datasets for peerj/patentcorpus4/C152P6050312.txt]

BACKGROUND OF THE INVENTION

The present invention relates to vehicle tires and more particularly to an inner tube for a vehicle tire which has multiple air cells and breakers.

Regular motorcycle and automobile tires do not have an inner tube. When an external pointed object pierces the tire of a motor vehicle, air does not immediately leak out. However, if the motor vehicle keeps running for a certain length of time after piercing of an external pointed object through one tire thereof, the tire may explode, causing a catastrophe.

SUMMARY OF THE INVENTION

It is the main object of the present invention to provide an inner tube for a vehicle tire which has means for protection against piercing of an external pointed object. It is another object of the present invention to provide an inner tube for a vehicle tire which is replaceable, and convenient for a repair work. According to the invention, the inner tube comprises a base, which is made by fastening rubber air balls into shape, and a multi-cell tube mounted on the base. The base comprises two opposite outer walls arranged in parallel, two opposite inner walls respectively connected to the outer walls at an inner side, an annular master air chamber connected between the inner walls, a circular center through hole defined within the annular master air chamber, and a plurality of rubber coated breakers fastened to the inside of the outer walls and arranged in a zigzag manner and retained between the outer walls and the inner walls. The multi-cell tube comprises a plurality of big arched cells and a plurality of small arched cells alternatively arranged around the center thereof, a plurality of rubber blocks respectively made by fastening rubber air balls together and coated with a glue and plugged into the big arched cells, a plurality of glued breakers respectively plugged into the small arched cells and a layer of patching agent covered over the big arched cells and the small arched cells to seal the foamed rubber blocks and the glued breakers in the big arched cells and the small arched cells. Because the master air chamber is protected within the multi-cell rubber tube, piercing of an external pointed object through the multi-cell rubber tube does not cause the inner tube to explode. When the external pointed object which pierces the inner tube is taken away, the patching agent is compressed by air pressure to seal the gap.

BRIEF DESCRIPTION OF THE DRAWINGS

FIG. 1 shows the outer appearance and structure of a base for an inner tube according to the present invention.

FIG. 2 is a schematic drawing showing the breakers arranged in a zigzag manner inside the inner wall of the base according to the present invention.

FIG. 3 illustrates the master air chamber of the base inflated according to the present invention.

FIG. 4 is an exploded view of a multi-cell rubber tube for an inner tube according to the present invention.

FIG. 5 shows a status of the multi-cell rubber tube before compression according to the present invention.

FIG. 6 shows a status of the multi-cell rubber tube after compression according to the present invention.

FIG. 7 is a cutaway of an inner tube for a vehicle tire according to the present invention.

FIG. 8 is an exploded view showing the installation of the present invention in a vehicle tire.

DETAILED DESCRIPTION OF THE PREFERRED EMBODIMENT

Referring to FIG. 1, a base 1 for an inner tube is shown made of rubber air balls fastened together and comprised of two opposite outer walls 11 arranged in parallel, two opposite inner walls 12 respectively connected to the outer walls 11 at an inner side, an annular master air chamber 14 connected between the outer walls 11 around the inner walls 12, a circular center through hole 13 defined within the annular master air chamber 14, and a plurality of rubber coated breakers 21 fastened to the inside of the outer walls 11 and retained between the outer walls 11 and the inner walls 12.

Referring to FIG. 2, the rubber coated breakers 21 are arranged in a zigzag manner in between the outer walls 11 and the inner walls 12. The rubber coated breakers 21 include lower breakers 211 and upper breakers 212. Each lower breaker 211 has two sides covered by adjacent upper breakers 212.

Referring to FIG. 3 and FIG. 1 again, when the annular master air chamber 14 is inflated, the outer walls 11 and the inner walls 12 are compressed, and the breakers 21 are firmly retained in between the outer walls 11 and the inner walls 12.

Referring to FIGS. 4, 5 and 6, a multi-cell rubber tube 3 is shown having a plurality of big arched cells 311 and a plurality of small arched cells 312 alternatively arranged around the center through hole thereof, a plurality of rubber blocks 32 respectively made by fastening rubber air balls together and then coated with a glue and plugged into the big arched cells 311, a plurality of glued breakers 22 respectively plugged into the small arched cells 312, and a layer of patching agent 33 covered over the arched cells 311,312 to seal the rubber blocks 32 and the glued breakers 22 inside the cells 311,312. FIG. 5 shows a status of the multiple cell rubber tube 3 before compression. FIG. 6 shows a status of the multi-cell rubber tube 3 after compression. When compressed, the wall thickness of the multi-cell rubber tube 3 becomes thinner, the rubber blocks 32 are compressed and deformed, and the contained angle .theta.2 between the breakers 22 and the periphery of the multi-cell rubber tube 3 shown in FIG. 6 is relatively smaller than the contained angle .theta.1 between the breakers 22 and the periphery of the multi-cell rubber tube 3 shown in FIG. 5.

Referring to FIGS. 7 and 8, the multiple cell rubber tube 3 is mounted around the annular master air chamber 14 of the base 1, forming with the base 1 an inner tube. The inner tube is then fastened to a wheel (rim) 5, and covered within an outer tire 4.
