# Supplementary material for: A novel variant of social spider optimization using single centroid representation and enhanced mating for data clustering
Source: PeerJ Comput Sci. 2019 Jul 22;5:e201. doi: 10.7717/peerj-cs.201 (PMC7924720; doi:10.7717/peerj-cs.201)
Supplement: Supplemental Information 1 — The raw data used in the experiments. [file peerj-cs-05-201-s001.zip › datasets for peerj/patentcorpus4/C152P6926052.txt]

BACKGROUND OF THE INVENTION

1. Field of the Invention

The present invention relates to vehicle tires and, more particularly, to such a vehicle tire, which supports the tire for normal functioning for a length time when the tire damaged accidentally.

2. Description of the Related Art

For a safety driving, the condition of vehicle tires must be regularly checked. There are two kinds of vehicle tires used in existing motorcars, namely, the tire having an inner tube, and the tire without inner tube. According to conventional tire designs, a meshed metal wire structure formed of transverse metal wires and a longitudinal metal wires is arranged in between the carcass and the tread. The two layers of metal wires are arranged at 17.about.26.degree.. This meshed metal wire structure can only reinforce the structural strength of the tire. It cannot protect the tire against piercing of an external sharp object. When a nail or the like pierced through the open spaces in the meshed metal wire structure, the tire leaks, and a tire explosion accident may occur.

U.S. application Ser. Nos. 10/022,424, 10/157,149, applied by the present inventor, disclose different tire structures that eliminate the aforesaid problems.

SUMMARY OF THE INVENTION

The present invention has been accomplished under the circumstances in view. According to one aspect of the present invention, the vehicle tire comprises a main tire member, the main tire member having two inward lips, and two annular supplementary tire members respectively fastened to the inward lips of the main tire member and adapted to support the main tire member in shape when damaged accidentally. According to another aspect of the present invention, the supplementary tire members each comprises two semicircular supplementary tire elements, each semicircular supplementary tire element having a plurality of transversely extended reinforcing ribs, a top locating groove, and a plurality of mounting screw holes in the reinforcing ribs near two distal ends thereof, a plurality of screw bolts fastened to the mounting screw holes of the semicircular supplementary tie elements to secure the semicircular supplementary tire elements into an annular supplementary tire member, and a packing member mounted in the top locating groove of the respective supplementary tire element for engagement with one inward lip of the main tire member. According to still another aspect of the present invention, retractable stretchers are stretched between the supplementary tire members to support the supplementary tire members on the inward lips of the main tire.

BRIEF DESCRIPTION OF THE DRAWINGS

FIG. 1 is an exploded view of a main tire member for a vehicle tire according to the present invention.

FIG. 2A is an elevational view of a part of a supplementary tire element for a supplementary tire member for a vehicle tire according to the present invention.

FIG. 2B shows an alternate form of the supplementary tire element according to the present invention.

FIG. 3A is a sectional plain view of a supplementary tire member for a vehicle tire according to the present invention.

FIG. 3B is an enlarged view of a part of FIG. 3A.

FIG. 3C is a schematic plain view of an alternate form of the supplementary tire member according to the present invention.

FIG. 3D is an elevational view, in an enlarged scale, of a part of FIG. 3C.

FIG. 4A is an elevational view of a part of another alternate form of the supplementary tire member according to the present invention.

FIG. 4B is a sectional plain view of the supplementary tire member shown in FIG. 4A.

FIG. 5 is a cross-sectional view of a vehicle tire according to the present invention.

FIG. 6 is a cross-sectional view of an alternate form of the vehicle tire according to the present invention.

DETAILED DESCRIPTION OF THE PREFERRED EMBODIMENT

Referring to FIGS. 1, 2A, 2B, 3A, 3B, and 5, a vehicle tire in accordance with the present invention is shown comprised of a main tire member 10, two supplementary tire members 200, packing members 205 and 206, and retractable stretchers 30.

The main tire member 10 has embedded therein meshed reinforcing members, two inward lips 101 respectively inwardly protruded from the two opposite sidewalls thereof (see FIG. 1). The supplementary tire members 200 each are comprised of two supplementary tire elements 20 (see FIGS. 3A, 3B and 5). The two supplementary tire elements 20 each have transversely extended reinforcing ribs 202, transversely extended plugholes 203, and a longitudinally extended top locating groove 204 (see FIGS. 2A and 2B). The periphery of the locating groove 204 of each supplementary tire element 20 may be smooth (see FIG. 2A), or serrated (see FIG. 2B). The first and last reinforcing ribs 202 of the supplementary tire elements 20 have screw holes 202a. Screw bolts 60 are fastened to the screw holes 202a to fixedly secure the two supplementary tire elements 20 into one circular supplementary tire member 200 (see FIGS. 3A and 3B). Packing members 205 are respectively fastened to the longitudinally extended top locating grooves 204 of the semicircular halves 20 of the supplementary tire members 200. Packing members 206 are respectively fixedly fastened to the supplementary tire elements 20 of the circular supplementary tire members 200 at the bottom side (opposite to the top locating grooves 204). The retractable stretchers 30 are connected between the supplementary tire members 200. Each retractable stretcher, 30 is comprised of two parts that slide one inside another. The two parts of each retractable stretcher 30 are respectively fastened to a respective plughole 203 in the circular supplementary tire members 200. One part of each retractable stretcher 30 has a spring-supported retaining rod 300 and, the other part of each retractable stretcher 30 has a plurality of locating holes 301 and 302 longitudinally aligned in a line and adapted to selectively receive the spring-supported retaining rod 300. A spring member may be mounted in each retractable stretcher 30 and connected between the two parts of the respective retractable stretcher 30 to force the two parts of the respective retractable stretcher 30 apart.

With reference to FIG. 5, the two supplementary tire members 200 are respectively fastened to the inward lips 101 of the main tire member 10, and the retractable stretchers 30 are connected between the supplementary tire members 200 to force the supplementary tire members 200 into positive engagement with the inward lips 101 of the main tire member 10. When installed, the packing members 205 are respectively sandwiched in between the inward lips 101 of the main tire member 10 and the supplementary tire elements 20 of the supplementary tire members 200.

FIGS. 3C and 3D show an alternate form of the supplementary tire member. According to this embodiment, the supplementary tire member 70 is shaped like a split ring, comprising a supplementary tire element 20 and an outer rubber layer 71 covering the supplementary tire element 20. The outer rubber layer 71 has a longitudinally extended top locating groove 701 for engagement with one inward lip 101 of the main tire member 10 (see FIG. 1). The supplementary tire element 20 has transversely extended reinforcing ribs 202 and screw holes 202a in the reinforcing ribs 202 at the two distal ends. Screw bolts 61 are respectively fastened to the screw holes 202a to join the ends of the supplementary tire element 20. The supplementary tire element 20 is preferably made of metal alloy or strong light metal.

FIGS. 4A and 4B show another alternate form of the supplementary tire member. According to this embodiment, the supplementary tire member 40 is an annular member molded from rubber having meshed reinforcing means embedded therein. The supplementary tire member 40 has a plurality of transversely extended air vents 401, an endless locating groove 402 extended along the inner diameter for coupling to one inward lip 101 of the main tire member 10 (see FIG. 1), and a hand notch 40a at one side of the endless locating groove 402 for easy installation of the supplementary tire member 40 in one inward lip 101 of the main tire member 10.

With reference to FIG. 6 and FIGS. 4A and 4B again, the supplementary tire members 40 are respectively and bilaterally fastened to the inside of the main tire member 10 and fixedly secured thereto with screws 50, keeping the endless locating grooves 402 of the supplementary tire members 40 engaged with the inward lips 101 of the main tire member 10.

In case the tire 10 exploded due to an accident, the supplementary tire members 200 or 40 support the tire 10 in shape, enabling the car to be continuously driven to a repair shop safely to receive a repair.

It is to be understood that the drawings are designed for purposes of illustration only, and are not intended for use as a definition of the limits and scope of the invention disclosed.
