# Supplementary material for: A novel variant of social spider optimization using single centroid representation and enhanced mating for data clustering
Source: PeerJ Comput Sci. 2019 Jul 22;5:e201. doi: 10.7717/peerj-cs.201 (PMC7924720; doi:10.7717/peerj-cs.201)
Supplement: Supplemental Information 1 — The raw data used in the experiments. [file peerj-cs-05-201-s001.zip › datasets for peerj/patentcorpus4/C160P6874559.txt]

BACKGROUND OF THE INVENTION

The present invention relates to an awning, and more specifically, to a enclosed retractable roll-style fabric awning assembly.

Roll-style fabric awnings, so-called "roll awnings," are commonly provided on recreational vehicles. Such awnings generally consist of a rotating spindle having a sheet of awning fabric attached and wound onto the spindle. The spindle is mounted along the top edge of an outside wall of a recreational vehicle. The awning is kept fully rolled up on the spindle while the vehicle is configured for traveling. The awning can then be extended by unrolling the fabric from the spindle and supporting its free end with a suitable support pole, bracket or other mechanism. One or more torsion assemblies are often provided in order to assist in the retraction of the awning, as well as to keep it taut while extended.

Modern recreational vehicles are often equipped with slide-out rooms to allow for extra interior space when the vehicle is parked. Since the slide-out rooms normally have flat roofs, rainwater and debris can easily accumulate on their surfaces. In order to prevent this accumulation, a slide-out room may be provided with a roll awning, acting as a so-called "slide topper," that extends over the top of the roof sloping downward when the slide-out room is extended from the vehicle. An example of a slide topper is shown and described in U.S. Pat. No. 6,269,824.

A problem associated with roll awnings is that, despite the usual downward slope, the roll awnings tend to accumulate rainwater and debris. Thus, when the awning fabric is wound back onto the spindle, some of the rainwater and/or debris may be inadvertently wound into the roll. In order to prevent this, wipers or scrapers can be provided that clean the awning fabric as it is wound onto the spindle.

BRIEF SUMMARY OF THE INVENTION

The present invention provides a roll awning comprising: an enclosure; a cover member journalled within the enclosure; an aperture in the enclosure; and an awning fabric comprising a distal portion extending from the cover member through the aperture, the aperture being movable for following the distal portion of the awning fabric.

BRIEF DESCRIPTION OF THE SEVERAL VIEWS OF THE DRAWING

FIG. 1 is a perspective view of an enclosed roll awning assembly according to one embodiment of the present invention;

FIG. 2 is an exploded view thereof;

FIG. 3 is perspective view of the roll awning of FIG. 1 showing a movable enclosure tube thereof in a first position;

FIG. 4 is perspective view of the roll awning of FIG. 1 showing a movable enclosure tube thereof in a second position;

FIG. 5 is a perspective view of the roll awning of FIG. 1 shown as a slide topper for a slide-out room of a recreational vehicle; and

FIG. 6 is a perspective view of the roll awning of FIG. 1 shown attached to a recreational vehicle and supported by a pair of arms.

DETAILED DESCRIPTION OF THE INVENTION

FIGS. 1 and 2 show an enclosed roll awning assembly 10 according to the present embodiment of the present invention. The awning assembly 10 comprises an enclosure 12 and an awning fabric 14 extending outward through an elongated slit or aperture 16 in a sidewall of a hollow tube or cover member 18 of the enclosure 12. The awning fabric 14 can be constructed of any suitable flexible sheet-like material including plastics, textiles, composite fabrics and the like.

As best shown in FIG. 2, the enclosure 12 surrounds a roll assembly 22. The roll assembly comprises a roller tube or spindle 24, a retraction assembly 26 and a post 30. The roller tube or spindle 24 is connected to the retraction assembly 26. The retraction assembly 26 comprises a pair of torsion springs 28 (shown schematically) resiliently connecting the post 30 located at the end of the retraction assembly 26 to the spindle 24. Each end of the post 30 is fixedly pinned or otherwise attached to a respective one of the end caps 20. Thus, the spindle 24 is torsionally biased by the retraction assembly 26. The awning fabric 14 is fixedly attached to the spindle 24 by way of a first rod 32 that cooperates with a complementary longitudinal groove 34 in the spindle 24. The awning fabric 14 is wound onto the spindle 24 in an equilibrium state of the torsion spring 28. As a distal or free end 36 of the awning fabric 14 is pulled away from the roll assembly 22 by an operator, the torsional force of the torsion spring 28 acts as an opposing force, keeping the awning fabric 14 taut and biased to a retracted or fully wound position. When the operator releases the awning fabric 14, it is automatically wound back onto the spindle 24. Alternatively, other means of retracting the awning fabric 14 could be used in place of the retraction assembly 26, such as a hand operated crank or a motor.

A second rod 38 is provided at the free end 36 of the awning fabric 14. The second rod 38 has a diameter larger than the lateral width of the aperture 16, thus preventing the free end 36 of the awning fabric 14 from being retracted into the enclosure 12. The second rod 38 can be secured to a supporting structure such as one or more supporting poles (not shown). The second rod 38 may also be secured to a slide out room of a recreational vehicle, such that the awning is extended over the roof of the room as it is slide out of the vehicle.

The tube portion 18 of the enclosure 12 is journalled or rotatably coupled to the roll assembly 22 by a pair of pivot covers 40. The pivot covers 40 are generally disc-shaped members, each being carried on one of the posts 30 inserted through a central hole 42 in the pivot cover 40, such that the pivot covers 40 may freely pivot or rotate about the posts 30. The pivot covers 40 are fixedly attached to the cover 18 at each of its ends, supporting the cover 18 while allowing it to rotate freely about the roll assembly 22. As shown in FIGS. 3 and 4, when the free end 36 of the awning fabric 14 is at least partially extend extended through the aperture 16 away from the roll assembly 22, vertical displacement of the free end 36 causes the tube portion 18 of the enclosure 12 to rotate correspondingly. Thus, the aperture 16 follows the free end 36 of the awning fabric as it is moved up or down. The aperture 16 is thereby automatically aligned with the pitch of the free end 36 of the awning fabric 14, which is generally tangential to the rolled portion of the fabric 14. As the awning fabric 14 retracts into the enclosure 12, a top edge 44 of the aperture 16, acting as a sweep member, pushes or sweeps away any debris and/or liquid which may have accumulated on the awning fabric 14. Since the aperture 16 need only be large enough to accommodate the awning fabric 14, the interior of the enclosed roll awning assembly 10 is kept relatively free of debris and other contaminants.

As shown in FIG. 5, the enclosed roll awning assembly 10 can be used to provide a slide topper for a slide-out room 46 of a recreational vehicle 48. The awning fabric 14 extends over the roof of the slide-out room 46. The free end 46 of the awning fabric 14 is attached to the top outside edge of the slide-out room 46 so that as the room 46 is extended or slid out, the awning fabric 14 is automatically extended while the aperture 16 follows the pull of the fabric 14. Likewise, as the room 46 is retracted, the awning fabric 14 is automatically wound onto the spindle 24 while the aperture 16 follows the pull of the fabric 14.

As shown in FIG. 6, the enclosed roll awning assembly 10 can be also used to provide an awning on a wall 50 of a recreational vehicle 52. A pair of arms 54 pivotally attached to the wall 50 of the vehicle 52 support the awning fabric 14 at its free end 36. As the arms 54 are extended or pivoted outwardly, the awning fabric 14 is automatically extended while the aperture 16 follows the fabric 14. Likewise, as the arms 54 are retracted or pivoted inwardly, the awning fabric 14 is automatically wound onto the spindle 24 while the aperture 16 follows the pull of the fabric 14.

It should be evident that this disclosure is by way of example and that various changes may be made by adding, modifying or eliminating details without departing from the fair scope of the teaching contained in this disclosure. The invention is therefore not limited to particular details of this disclosure except to the extent that the following claims are necessarily so limited. 
